# Supplementary material for: Maize specialized metabolome networks reveal organ-preferential mixed glycosides
Source: Comput Struct Biotechnol J. 2021 Jan 26;19:1127–44. doi: 10.1016/j.csbj.2021.01.004 (PMC7890092; doi:10.1016/j.csbj.2021.01.004)
Supplement: Supplementary data 2 [file mmc2.xlsx]

## Sheet: Supplemental Data Set 1
Supplemental Data Set 1. Compounds from the maize-derived CID spectra present in the DynLib database.
Ion	Name	Compound class	Smiles	m/z	Formula	δ ppm	tR (min)	Approach	Vendor	PubChem	SSI PubChem	Remark
cation	aminopentanol	amine	NCCCCCO	104.107	C5H14ON	0.95	2.1672	MSn elucid		75634	75634	loss of primary amine (17 Da) and vinyl alcohol (44 Da)
cation	proline	amino acid	O=C(O)C1CCCN1	116.071	C5H10O2N	0.82	2.27583	MSn identity	Duchefa	614	145742
cation	valine	amino acid	CC(C)C(C(=O)O)N	118.086	C5H12O2N	1.23	2.35263	MSn identity	Sigma-Aldrich	1182	6287
cation	norvaline	amino acid	CCCC(C(=O)O)N	118.086	C5H12O2N	1.23	3.1398	MSn identity	Sigma-Aldrich	824	439575
cation	pipecolic acid	amino acid	OC(=O)C1CCCCN1	130.086	C6H12O2N	0.88	3.13955	MSn identity	Sigma-Aldrich	849	849
anion	asparagine	amino acid	C([C@@H](C(=O)O)N)C(=O)N	131.046	C4H7O3N2	-3.9	2.10081	MSn identity	Sigma-Aldrich	6267	6267
cation	isoleucine	amino acid	CC(CC)C(N)C(=O)O	132.102	C6H14O2N	1.47	3.53281	MSn identity	Sigma-Aldrich	791	6306	tR differs, ISF from N-malonylisoleucine
cation	leucine	amino acid	CC(C)CC(N)C(=O)O	132.102	C6H14O2N	1.47	3.95191	MSn identity	Sigma-Aldrich	857	6106	tR differs, ISF from N-malonylleucine
anion	malic acid	organic acid	OC(CC(O)=O)C(O)=O	133.014	C4H5O5	-4.05	2.27754	MSn identity	Sigma-Aldrich	525	525
cation	tyramine	amino acid	NCCC1=CC=C(O)C=C1	138.091	C8H12ON	0.86	3.27145	MSn identity	Sigma-Aldrich	5610	5610
anion	glutamine	amino acid	C(=O)(C(CCC(=O)N)N)O	145.061	C5H9O3N2	-3.73	2.11177	MSn identity	Sigma-Aldrich	738	5961
cation	lysine	amino acid	NC(CCCCN)C(=O)O	147.113	C6H15O2N2	0.8	1.97803	MSn identity	Sigma-Aldrich	866	5962
cation	glutamic acid	amino acid	OC(=O)CCC(N)C(=O)O	148.061	C5H10O4N	0.96	2.41132	MSn identity	Sigma-Aldrich	611	33032
cation	methionine	amino acid	O=C(O)C(N)CCSC	150.058	C5H12O2NS	0.5	3.12588	MSn identity	Sigma-Aldrich	876	6137
cation	dopamine	phenethylamine	NCCC1=CC(O)=C(O)C=C1	154.086	C8H12O2N	1.07	3.12953	MSn identity	Sigma-Aldrich	681	681
cation	histidine	amino acid	NC(Cc1cncn1)C(=O)O	156.077	C6H10O2N3	0.76	1.99004	MSn identity	Sigma-Aldrich	773	136951621
anion	p-coumaric acid	phenylpropanoid	C1=CC(=CC=C1/C=C/C(=O)O)O	163.039	C9H7O3	-3.66	11.1971	MSn identity	Sigma-Aldrich	322	322
anion	6-methoxybenzoxazolinone	benzoxazinoid	COC1=CC2=C(C=C1)NC(=O)O2	164.035	C8H6O3N	-4.01	13.3511	MSn identity	Sigma-Aldrich	10772	10772
cation	phenylalanine	amino acid	NC(CC1=CC=CC=C1)C(O)=O	166.086	C9H12O2N	1.07	6.00236	MSn identity	Sigma-Aldrich	994	6140
anion	trans-aconitic acid	organic acid	OC(=O)C(=C\C(=O)O)\CC(=O)O	173.008	C6H5O6	-4.18	2.56132	MSn identity	Sigma-Aldrich	309	309
cation	arginine	amino acid	NC(CCCNC(=N)N)C(=O)O	175.119	C6H15O2N4	0.65	2.14656	MSn identity	Sigma-Aldrich	232	232
anion	gulono-gamma-lactone	sugar	C1(C(OC(C1O)=O)C(CO)O)O	177.04	C6H9O6	-3.82	3.11528	MSn identity	Sigma-Aldrich	608	97165
anion	N-hydroxy-N-(2-hydroxyphenyl)-2-iminoethanimidamide	benzoxazinoid	ON(c1ccccc1O)C(=N)C=N	178.062	C8H8O2N3	-3.64	35.0135	biochem		0	0	see Supp. Text
anion	galactose	sugar	C1(OC(C(C(C1(O)[H])(O)[H])([H])O)(O)[H])([H])CO	179.055	C6H11O6	-3.75	2.13703	MSn identity	Sigma-Aldrich	206	5793
cation	tyrosine	amino acid	Oc1ccc(CC(N)C(=O)O)cc1	182.081	C9H12O3N	1.03	3.18234	MSn identity	Fluka	1153	6057
anion	chelidonic acid	organic acid	C1=C(OC(=CC1=O)C(=O)O)C(=O)O	182.993	C7H3O6	-3.85	3.05431	MSn identity	Sigma-Aldrich	7431	7431
anion	(2E)-2-(2-methoxy-2-oxoethylidene)butanedioic acid	organic acid	OC(=O)C\C(=C/C(=O)OC)C(=O)O	187.024	C7H7O6	-3.8	7.00515	MSn elucid		54017460	54017460	see Supp. Text
anion	2-cyano-N-(2-hydroxyphenyl)-2-iminoethanimidamide	benzoxazinoid	Oc1ccccc1NC(=N)C(=N)C#N	187.062	C9H7ON4	-3.74	34.5937	biochem		0	0	see Supp. Text
anion	azelaic acid	dioic acid	C(CCCC(=O)O)CCCC(=O)O	187.097	C9H15O4	-3.74	17.2541	MSn identity	Sigma-Aldrich	2266	2266
anion	citric acid	organic acid	C(C(=O)O)C(CC(=O)O)(C(=O)O)O	191.019	C6H7O7	-3.99	2.3023	MSn identity	Sigma-Aldrich	311	311
anion	isocitric acid	organic acid	C(C(C(C(=O)O)O)C(=O)O)C(=O)O	191.019	C6H7O7	-3.99	3.05422	MSn identity	Sigma-Aldrich	1198	5318532
anion	quinic acid	organic acid	C1[C@H](C([C@@H](CC1(C(=O)O)O)O)O)O	191.055	C7H11O6	-4.29	2.20506	MSn identity	Sigma-Aldrich	6508	6508
anion	ferulic acid	phenylpropanoid	C=1C=C(C(=CC1C=CC(O)=O)OC)O	193.05	C10H9O4	-4.04	14.7111	MSn identity	Sigma-Aldrich	709	445858
anion	(2Z)-(carbamimidoylimino)-N-(6-oxocyclohexa-2_4-dien-1-ylidene)ethanimidamide	benzoxazinoid	O=C1C=CC=C/C1=N\C(=N)C(=N)C(=N)N	202.073	C9H8ON5	-3.58	35.0135	biochem		0	0	see Supp. Text
anion	tryptophan	amino acid	N[C@@H](CC1=CNC2=C1C=CC=C2)C(O)=O	203.082	C11H11O2N2	-3.72	8.74734	MSn identity	Sigma-Aldrich	6305	6305
anion	dihydroxyindole-3-acetic acid	indole	O=C(O)Cc2c[NH]c1cc(O)c(O)cc12	206.045	C10H8O4N	-3.37	10.6392	MSn similarity	Sigma-Aldrich	45093058	45093058	5-hydroxyindole-3-acetic acid
anion	methyl-hexuronic acid	sugar	COC(C(C(C=O)O)O)C(C(=O)O)O	207.048	C7H11O7	-12.73	10.6309	biochem		18186221	151010	CO2 and HCOOH losses
anion	lycoperodine 1	indole	c1ccc2c(c1)c3c([nH]2)CN[C@@H](C3)C(=O)O	215.082	C12H11O2N2	-4.33	10.9603	MSn identity	Sigma-Aldrich	449440	449440
anion	pantothenic acid	vitamin	CC(C)(CO)C(O)C(=O)NCCC(O)=O	218.103	C9H16O5N	-3.37	7.11693	MSn identity	Sigma-Aldrich	988	6613
anion	p-coumaroyl ethanetriol	phenylpropanoid	Oc1ccc(/C=C/C(=O)OCC(O)O)cc1	223.06	C11H11O5	-3.71	13.8706	MS3 identity	Sigma-Aldrich	0	0	p-coumaric acid; see Supp. Text
anion	10_12-dihydroxy-8-dodecenoic acid 1	oxylipin	OCCC(O)\C=C\CCCCCCC(=O)O	229.144	C12H21O4	-4.31	17.051	MSn elucid		0	0	see Supp. Text
anion	10_12-dihydroxy-8-dodecenoic acid 2	oxylipin	OCCC(O)\C=C\CCCCCCC(=O)O	229.144	C12H21O4	-4.31	18.3352	MSn elucid		0	0	see Supp. Text
cation	p-coumaroyl putrescine	phenylpropanoid	Oc1ccc(/C=C/C(=O)NCCCCN)cc1	235.144	C13H19O2N2	0.66	8.70756	MSn elucid		133420	133420	Moheb et al. (2011) Phytochem. 72, 2294
anion	p-coumaroyl glycerol	phenylpropanoid	C=1C=C(C=CC1C=CC(=O)OCC(CO)O)O	237.076	C12H13O5	-3.93	13.3597	MSn elucid		54528247	54528247	see Supp. Text
anion	glucose nitrate	sugar	C(C1C(C(C(C(O1)(O)O[N+](=O)[O-])O)O)O)O	242.051	C6H12O9N	-3.54	2.16139	MSn elucid		137346092	137346092	PubChem CID: 129640569
anion	glycerophosphoglycerol	phosphate	OCC(O)COP(O)(=O)OCC(O)CO	245.042	C6H14O8P	-3.69	2.49119	MSn elucid		439964	54575349	glycerol losses yield ions at m/z 171, 153, 97 (orthophosphate) and 79 (metaphosphate)
anion	N-(phenylacetyl)aspartic acid	amino acid	c1ccc(cc1)CC(=O)NC(CC(=O)O)C(=O)O	250.071	C12H12O5N	-4.48	12.3733	MSn elucid / MS3 identity	Sigma-Aldrich	562665	562665	aspartic acid
cation	sn-glycero-3-phosphocholine	phosphate	[H][C@@](O)(CO)COP([O-])(=O)OCC[N+](C)(C)C	258.11	C8H21O6NP	0.26	2.44136	MSn identity	Sanbio	657272	657272
cation	glucose-6-phosphate	phosphate	C(C(C(C(C(C=O)O)O)O)O)OP(=O)(O)O	261.037	C6H14O9P	0.74	2.63275	MSn identity		99058	6101690
anion	feruloyl putrescine	phenylpropanoid	Oc1ccc(cc1OC)/C=C/C(=O)NCCCCN	263.139	C14H19O3N2	-3.98	9.68264	MSn elucid		10384	10384	confirmed via pos mode: Yan et al. (2013) Molecules 18, 7739
cation	adenosine	nucleoside	C1=NC2=C(C(=N1)N)N=CN2C3C(C(C(O3)CO)O)O	268.104	C10H14O4N5	0.89	3.1845	MSn identity	Sigma-Aldrich	191	60961
anion	naringenin	flavonoid	C1C(OC2=CC(=CC(=C2C1=O)O)O)C3=CC=C(C=C3)O	271.06	C15H11O5	-4.55	22.579	MSn identity	Sigma-Aldrich	932	439246
anion	p-coumaroyl threonic acid	phenylpropanoid	Oc1ccc(/C=C/C(=O)OC(C(=O)O)C(O)CO)cc1	281.066	C13H13O7	-3.51	11.2576	MSn elucid / MS3 identity	Sigma-Aldrich	0	0	p-coumaric acid
anion	dihydrophaseic acid	apocarotenoid	C/C(=C/C(=O)O)/C=C/[C@@]1([C@@]2(C[C@@H](C[C@]1(OC2)C)O)C)O	281.138	C15H21O5	-4.62	12.3247	MSn identity	Analyticon	57003461	57003461	standard is stereomer of dihydrophaseic acid, see Supp. Text
anion	N-p-coumaroyl tyramine	phenylpropanoid	Oc2ccc(CCNC(=O)/C=C/c1ccc(O)cc1)cc2	282.112	C17H16O3N	-4.42	18.7473	MSn identity	Analyticon	89322	89322
anion	indole-3-acetyl-L-aspartic acid	amino acid	O=C(O)C(CC(=O)O)NC(=O)Cc2c[NH]c1ccccc12	289.082	C14H13O5N2	-3.75	13.4952	MSn identity	Sigma-Aldrich	4656408	4656408
anion	p-coumaroyl 2-hydroxyglutarate	phenylpropanoid	Oc1ccc(/C=C/C(=O)OC(CCC(=O)O)C(=O)O)cc1	293.065	C14H13O7	-4.39	15.7209	MS3 identity	Sigma-Aldrich	0	0	p-coumaric acid / 2-hydroxyglutaric acid
anion	2-hydroxyhexanoic acid hexoside	organic acid	O=C(O)C(CCCC)OC1OC(CO)C(O)C(O)C1O	293.123	C12H21O8	-4.37	10.5018	MSn elucid / MS3 identity	Sigma-Aldrich	0	123450299	2-hydroxyhexanoic acid
anion	13-hydroxy-9_11_15-octadecatrienoic acid	oxylipin	CC\C=C\CC(O)/C=C/C=C/CCCCCCCC(=O)O	293.211	C18H29O3	-3.95	33.7103	MSn elucid		53394276	53394276	see Supp. Text
anion	caffeoyl threonic acid	phenylpropanoid	Oc1ccc(/C=C/C(=O)OC(C(=O)O)C(O)CO)cc1O	297.061	C13H13O8	-3.34	9.68092	MS3 identity	Sigma-Aldrich	0	0	caffeic acid
cation	5pr-methylthioadenosine	nucleoside	CSCC1C(C(C(O1)N2C=NC3=C2N=CN=C3N)O)O	298.097	C11H16O3N5S	1.05	8.69764	MSn identity	Sigma-Aldrich	149	439176
anion	p-hydroxybenzoic acid hexoside	benzenoid	O=C(O)c1ccc(cc1)OC2OC(CO)C(O)C(O)C2O	299.076	C13H15O8	-4.58	5.36189	MS3 identity	Sigma-Aldrich	3320872	66694866	p-hydroxybenzoic acid
anion	p-hydroxybenzoyl hexose	benzenoid	C=1(C=CC(=CC1)O)C(OC2C(C(C(C(O2)CO)O)O)O)=O	299.076	C13H15O8	-4.58	7.77901	MSn elucid / MS3 identity	Sigma-Aldrich	14132341	66694901	p-hydroxybenzoic acid
anion	3-O-malonyl 3-hydroxysebacic acid	dioic acid	O=C(O)CC(=O)OC(CCCCCCC(=O)O)CC(=O)O	303.107	C13H19O8	-3.47	17.8787	MSn elucid / MS3 identity		0	0
anion	2-hydroxyindole-3-acetyl-L-aspartic acid	amino acid	O=C(O)C(CC(=O)O)NC(=O)Cc1c2ccccc2[NH]c1O	305.077	C14H13O6N2	-3.87	10.4009	MSn elucid / MS3 identity	Sigma-Aldrich	0	110835972	aspartic acid
anion	glutathione (reduced form)	glutathione	C(CC(=O)N[C@@H](CS)C(=O)NCC(=O)O)[C@@H](C(=O)O)N	306.075	C10H16O6N3S	-4.32	3.03599	MSn identity	Sigma-Aldrich	124886	124886
anion	p-coumaroyl 2-hydroxyadipic acid	phenylpropanoid	Oc1ccc(/C=C/C(=O)OC(CCCC(=O)O)C(=O)O)cc1	307.081	C15H15O7	-4.42	17.5066	MS3 identity	Sigma / Aldrich	0	0	p-coumaric acid / 2-hydroxyadipic acid
anion	2-hydroxyheptanoic acid hexoside	organic acid	O=C(O)C(CCCCC)OC1OC(CO)C(O)C(O)C1O	307.139	C13H23O8	-3.52	13.5019	MS3 identity	molMall	0	10496053	2-hydroxyheptanoic acid
anion	dihydroxyoctadecatrienoic acid	oxylipin	OC(CC(O)CCCCC(=O)O)/C=C\C/C=C\C/C=C\CC	309.206	C18H29O4	-3.74	31.0211	MSn elucid		0	0	Probably 6,8-dihydroxy-octadeca-9,12,15-trienoic acid. Base peak is due to water loss: loss of 8-OH via 1,6 proton transfer of 11-H to 8-OH followed by double bond rearrangement and water loss. Alternatively via displacement of acidic hydroxygroup when 6-OH is attacking C1 via 7-center or via abstracting alpha proton followed by ketene formation. 46 Da loss is due to displacement of acid (as HCOO…
anion	p-hydroxyphenylacetyl hexose	phenylethanoid	O=C(OC1OC(CO)C(O)C(O)C1O)Cc2ccc(O)cc2	313.092	C14H17O8	-4.32	7.95169	MSn elucid / MS3 identity	Sigma-Aldrich	0	23681766	p-hydroxyphenylacetic acid
anion	protocatechoyl hexose	benzenoid	O=C(OC1OC(CO)C(O)C(O)C1O)c2ccc(O)c(O)c2	315.071	C13H15O9	-4.08	6.91473	MSn elucid / MS3 identity	Sigma-Aldrich	101712127	101712127	protocatechuic acid
anion	beta-resorcyloyl hexose	benzenoid	O=C(OC1OC(CO)C(O)C(O)C1O)c2ccc(O)cc2O	315.071	C13H15O9	-4.08	9.07582	MSn elucid / MS3 identity	Sigma-Aldrich	57481782	57481782	beta-resorcylic acid
anion	9_10-dihydroxystearic acid	oxylipin	OC(CCCCCCCC)C(O)CCCCCCCC(=O)O	315.253	C18H35O4	-3.34	33.568	MSn elucid		89377	89377	see Supp. Text
anion	p-coumaroyl shikimic acid	phenylpropanoid	C=1C=C(C=CC1C=CC(=O)OC2C(C(C=C(C2)C(O)=O)O)O)O	319.081	C16H15O7	-4.14	14.3698	MSn elucid / MS3 identity	Sigma-Aldrich	53859007	5280555	p-coumaric acid
anion	uridine monophosphate	nucleoside	C1=CN(C(=O)NC1=O)[C@H]2[C@@H]([C@@H]([C@H](O2)COP(=O)(O)O)O)O	323.027	C9H12O9N2P	-4.7	3.02843	MSn elucid		6030	6030	matches with mzCloud spectrum
anion	p-coumaroyl hexose	phenylpropanoid	C=1(C=CC(=CC1)O)C=CC(=O)OC2C(C(C(C(O2)CO)O)O)O	325.092	C15H17O8	-3.82	10.6456	MSn elucid / MS3 identity	Sigma-Aldrich	72727649	14158117	p-coumaric acid
anion	glutamyl hexose	amino acid	OC(O)C(NC(CCC(N)=O)C(=O)O)C(O)C(O)C(O)CO	325.124	C11H21O9N2	-3.34	2.11581	MSn elucid / MS2 identity	Sigma-Aldrich	0	121864	MS2 spectrum shows fragmentation to m/z 145. MS1 spectrum shows associated in-source fragment at m/z 145: the corresponding MS2 spectrum is identical to that of glutamine. Difference between m/z 325 and m/z 145 is 180 Da, i.e. C6H12O6: this aldose is probably connected in open form to glutamine so that the aldehyde is present as diol in the gas phase.
anion	HBOA hexoside	benzoxazinoid	C12=CC=CC=C1NC(C(O2)OC3OC(C(C(C3O)O)O)CO)=O	326.087	C14H16O8N	-4.27	10.5541	MSn elucid		14605136	14605136	see Supp. Text
anion	phenyllactic acid hexoside	phenylpropanoid	O=C(O)C(Cc1ccccc1)OC2OC(CO)C(O)C(O)C2O	327.107	C15H19O8	-3.74	11.7855	MSn elucid / MS3 identity	Sigma-Aldrich	0	102577490	phenyllactic acid
anion	9_12_13-trihydroxy-10_15-octadecadienoic acid	oxylipin	CC\C=C\CC(O)C(O)/C=C/C(O)CCCCCCCC(=O)O	327.216	C18H31O5	-3.83	23.8219	MSn elucid		72732143	72732143	Levandi et al. (2009) Eur. J. Lipid Sci. Technol. 111, 715
anion	benzomorpholine-2_3-diol hexoside	benzoxazinoid	OC2Nc3ccccc3OC2OC1OC(CO)C(O)C(O)C1O	328.102	C14H18O8N	-4.01	9.35622	MSn elucid		0	0	see Supp. Fig. 10
anion	tricin	flavonoid	C12=CC(=CC(=C1C(C=C(O2)C=3C=C(C(=C(C3)OC)O)OC)=O)O)O	329.065	C17H13O7	-4.62	23.139	MSn identity	Sigma-Aldrich	5281702	5281702
anion	anthraniloyl HBOA	benzoxazinoid	Nc1ccccc1C(=O)OC2Oc3ccccc3NC2=O	329.077	C16H13O6N2	-3.89	16.0701	MSn elucid		0	0	anhydroanthranilic acid loss yields HBOA product ion
anion	vanillic acid hexoside	benzenoid	O=C(O)c2ccc(OC1OC(CO)C(O)C(O)C1O)c(OC)c2	329.087	C14H17O9	-3.32	7.11115	MSn elucid / MS3 identity	Acros	14132336	14132337	vanillic acid
anion	benzoyl hexose	benzenoid	O=C(OC1OC(CO)C(O)C(O)C1O)c2ccccc2	329.087	C14H17O9	-3.32	11.6973	MSn elucid / MS3 identity	Merck	314421	12314096	benzoic acid
anion	1-O-vanilloyl-beta-D-glucose	benzenoid	COC1=C(C=CC(=C1)C(=O)O[C@H]2[C@@H]([C@H]([C@@H]([C@H](O2)CO)O)O)O)O	329.087	C14H17O9	-3.32	8.77505	NMR		14132344	14132344
anion	9_12_13-trihydroxy-10-octadecenoic acid	oxylipin	CCCCCC(O)C(O)\C=C/C(O)CCCCCCCC(=O)O	329.232	C18H33O5	-4.65	25.4184	MSn elucid		153001	153001	m/z 229 is due to alpha-hydroxyfragmentation of C12-C13 bond after proton transfer of 13-OH to acidic function. m/z 171 is due to alpha-hydroxyfragmentation of C9-C10 bond after proton transfer of 9-OH to acidic function. losses of water and 2x water is typical for trihydroxyfatty acids. [Levandi et al. (2009) Eur. J. Lipid Sci. Technol. 111, 715]
anion	5-(hydroxymethyl)-3-methoxy-1_2-benzenediol hexoside	phenol	Oc2cc(CO)cc(OC)c2OC1OC(CO)C(O)C(O)C1O	331.102	C14H19O9	-4.05	7.0816	MSn elucid		0	13965334	anhydrohexose loss (-162 Da) and further methyl radical loss from aglycone ion (m/z 169) and from o-quinone aglycone ion (m/z 167), yielding ions at m/z 154 and 152.
anion	caffeoyl shikimate	phenylpropanoid	OC2C(O)C=C(CC2OC(=O)/C=C/c1ccc(O)c(O)c1)C(=O)O	335.076	C16H15O8	-4.42	12.3892	MSn elucid / MS3 identity	Sigma-Aldrich	4484226	4484226	caffeic acid
anion	p-coumaroyl isocitric acid 1	phenylpropanoid	C=1C=C(C=CC1C=CC(=O)OC(C(O)=O)C(CC(=O)O)C(=O)O)O	337.055	C15H13O9	-4.35	13.7166	MS3 identity	Sigma-Aldrich	0	124351363	isocitric acid
anion	p-coumaroyl isocitric acid 2	phenylpropanoid	C=1C=C(C=CC1C=CC(=O)OC(C(O)=O)C(CC(=O)O)C(=O)O)O	337.055	C15H13O9	-4.35	13.1384	MS3 identity	Sigma-Aldrich	0	124351363	isocitric acid
anion	3-O-paracoumaroyl quinic acid	phenylpropanoid	O[C@@H]2[C@@H](O)C[C@](O)(C[C@@H]2OC(=O)/C=C/c1ccc(O)cc1)C(=O)O	337.091	C16H17O8	-4.54	10.0436	MSn elucid / MS3 identity	Sigma-Aldrich	0	0	p-coumaric acid / quinic acid
anion	5-O-paracoumaroyl quinic acid	phenylpropanoid	O[C@@H]2[C@H](O)C[C@](O)(C[C@H]2OC(=O)/C=C/c1ccc(O)cc1)C(=O)O	337.091	C16H17O8	-4.54	12.0529	MSn elucid / MS3 identity	Sigma-Aldrich	164893	164893	p-coumaric acid / quinic acid
anion	esculin	coumarin	C1=CC(=O)OC2=CC(=C(C=C21)OC3C(C(C(C(O3)CO)O)O)O)O	339.071	C15H15O9	-3.38	9.25168	MSn identity	Analyticon	5351506	5281417
anion	caffeoyl hexose	phenylpropanoid	O=C(OC1OC(CO)C(O)C(O)C1O)/C=C/c2ccc(O)c(O)c2	341.087	C15H17O9	-3.27	10.1532	MSn elucid / MS3 identity	Sigma-Aldrich	4484225	4484225	caffeic acid
anion	(2R)-DIBOA glucoside	benzoxazinoid	O=C1[C@H](Oc2ccccc2N1O)OC3OC(CO)C(O)C(O)C3O	342.082	C14H16O9N	-3.73	10.7779	MSn identity	Analyticon	58114415	58114415
anion	(2S)-DIBOA glucoside	benzoxazinoid	O=C1[C@@H](Oc2ccccc2N1O)OC3OC(CO)C(O)C(O)C3O	342.082	C14H16O9N	-3.08	7.6841	MSn elucid		58114415	58114415	see Supp. Text
anion	phenylacetyl hexose	phenylethanoid	O=C(OC1OC(CO)C(O)C(O)C1O)Cc2ccccc2	343.102	C15H19O9	-3.31	13.0026	MSn elucid / MS3 identity	Sigma-Aldrich	73814937	21630705	phenylacetic acid
anion	dihydrocaffeic acid hexoside	phenylpropanoid	O=C(OC1OC(CO)C(O)C(O)C1O)CCc2ccc(O)c(O)c2	343.102	C15H19O9	-3.31	10.2713	MSn elucid / MS3 identity	Sigma-Aldrich	0	102340675	dihydrocaffeic acid
anion	2-hydroxyindole-3-acetyl hexose	indole	O=C(OC1OC(CO)C(O)C(O)C1O)Cc2c3ccccc3[NH]c2O	352.102	C16H18O8N	-4.25	10.9709	MSn elucid	Sigma-Aldrich	0	102321607	see Supp. Text
anion	5-hydroxyindole-3-acetic acid hexoside	indole	O=C(O)Cc2c[NH]c3ccc(OC1OC(CO)C(O)C(O)C1O)cc23	352.102	C16H18O8N	-4.25	11.4877	MSn elucid / MS3 identity	Sigma-Aldrich	0	0	5-hydroxyindole-3-acetic acid
anion	caffeoyl isocitric acid	phenylpropanoid	Oc1ccc(/C=C/C(=O)OC(C(=O)O)C(CC(=O)O)C(=O)O)cc1O	353.05	C15H13O10	-3.43	11.9063	MSn elucid / MS3 identity	Sigma-Aldrich	439851	439851	isocitric acid
anion	3-O-caffeoyl quinic acid	phenylpropanoid	C1[C@H]([C@@H]([C@@H](C[C@]1(C(=O)O)O)OC(=O)/C=C/C2=CC(=C(C=C2)O)O)O)O	353.086	C16H17O9	-4.24	8.57253	MSn identity	Analyticon	91492	91492
anion	5-O-caffeoyl quinic acid	phenylpropanoid	C1[C@H]([C@H]([C@@H](C[C@@]1(C(=O)O)O)OC(=O)/C=C/C2=CC(=C(C=C2)O)O)O)O	353.086	C16H17O9	-4.24	10.3675	MSn identity	Analyticon	9476	9476
anion	p-coumaroyl hexaric acid 1	phenylpropanoid	Oc1ccc(/C=C/C(=O)OC(C(=O)O)C(O)C(O)C(O)C(=O)O)cc1	355.066	C15H15O10	-4.14	8.56693	MSn elucid		0	0	see Supp. Text
anion	p-coumaroyl hexaric acid 2	phenylpropanoid	Oc1ccc(/C=C/C(=O)OC(C(=O)O)C(O)C(O)C(O)C(=O)O)cc1	355.066	C15H15O10	-4.14	9.48533	MSn elucid		0	0	see Supp. Text
anion	feruloyl hexose	phenylpropanoid	O=C(OC1OC(CO)C(O)C(O)C1O)/C=C/c2ccc(O)c(OC)c2	355.102	C16H19O9	-3.79	11.4867	MSn elucid / MS3 identity	Sigma-Aldrich	72983454	72983454	ferulic acid
anion	HMBOA glucoside	benzoxazinoid	C12=CC(=CC=C1NC(C(O2)OC3OC(C(C(C3O)O)O)CO)=O)OC	356.098	C15H18O9N	-3.02	11.6875	MSn elucid		77195052	77195052	see Supp. Text
anion	syringoyl hexose	benzenoid	O=C(OC1OC(CO)C(O)C(O)C1O)c2cc(OC)c(O)c(OC)c2	359.097	C15H19O10	-3.93	9.34814	MSn elucid / MS3 identity		14132345	14132346	syringic acid
anion	trihydroxybenzenediol hexoside	phenol	COc2cc(OC1OC(CO)C(O)C(O)C1O)c(O)c(OC)c2OC	361.112	C15H21O10	-5.18	10.9978	MSn elucid		0	102392052	subsequent methyl radical losses from aglycone ion
anion	gibberellin A19	gibberellin	C[C@]1(CCC[C@@]2([C@@H]1[C@@H]([C@]34[C@H]2CC[C@](C3)(C(=C)C4)O)C(=O)O)C=O)C(=O)O	361.164	C20H25O6	-4.38	20.0764	MSn elucid		5460209	5460209	present in maize (KNApSAcK database); Zhao et al. (2013) Int. J. Mass Spectrom. 335, 7
anion	zeanoside B	quinoline	O=C(O)C3=CC(=O)Nc2c(OC1OC(CO)C(O)C(O)C1O)cccc23	366.081	C16H16O9N	-4.4	7.41963	MSn elucid		13988326	53481609	similar fragmentation of aglycone as that of kynurenic acid (Sigma-Aldrich), of xanthurenic acid (Sigma-Aldrich), and, supposedly, of zeanic acid. The glucoside of the latter has been previously detected in maize kernels; Tateishi et al. (1987) Agric. Biol. Chem. 51, 3445
anion	feruloyl isocitric acid	phenylpropanoid	Oc1ccc(cc1OC)/C=C/C(=O)OC(C(=O)O)C(CC(=O)O)C(=O)O	367.066	C16H15O10	-4.06	14.5662	MSn elucid / MS3 identity	Sigma-Aldrich	0	0	isocitric acid
anion	3-O-feruloyl quinic acid	phenylpropanoid	COC1=C(C=CC(=C1)/C=C/C(=O)O[C@@H]2C[C@](C[C@H]([C@@H]2O)O)(C(=O)O)O)O	367.102	C17H19O9	-3.53	10.8636	MSn elucid / MS3 identity	Sigma-Aldrich	131853509	131853509	ferulic acid
anion	4-O-feruloyl quinic acid	phenylpropanoid	O=C(O[C@H]1[C@@H](O)C[C@@](O)(C[C@@H]1O)C(=O)O)/C=C/c2ccc(O)c(OC)c2	367.102	C17H19O9	-3.53	12.9177	MSn elucid / MS3 identity	Sigma-Aldrich	0	0	ferulic acid / quinic acid
anion	5-O-feruloyl quinic acid	phenylpropanoid	O[C@@H]2[C@H](O)C[C@](O)(C[C@H]2OC(=O)/C=C/c1ccc(O)c(OC)c1)C(=O)O	367.102	C17H19O9	-3.53	12.9177	MSn elucid / MS3 identity	Sigma-Aldrich	123272964	123272964	ferulic acid / quinic acid
anion	dihydroxyindole-3-acetic acid hexoside	indole	O=C(O)Cc2c[NH]c3cc(O)c(OC1OC(CO)C(O)C(O)C1O)cc23	368.098	C16H18O9N	-3.19	9.54468	MSn elucid		0	0	see Supp. Text
anion	feruloyl hexuronic acid	phenylpropanoid	O=C(OC1OC(C(O)C(O)C1O)C(=O)O)/C=C/c2ccc(O)c(OC)c2	369.081	C16H17O10	-4.53	10.8897	MSn elucid / MS3 identity	Sigma-Aldrich	0	0	ferulic acid
anion	caffeoyl hydroxycitric acid	phenylpropanoid	Oc1ccc(/C=C/C(=O)OC(C(=O)O)C(O)(CC(=O)O)C(=O)O)cc1O	370.048	13C1C14H13O11	-3.59	9.97635	MSn elucid / MS3 identity	Sigma-Aldrich	69118083	69118083	hydroxycitric acid
anion	caffeoyl hexaric acid	phenylpropanoid	Oc1ccc(/C=C/C(=O)OC(C(=O)O)C(O)C(O)C(O)C(=O)O)cc1O	371.061	C15H15O11	-3.68	6.54176	MSn elucid / MS3 identity	Sigma-Aldrich	439895	439895	CID spectra of both glucaric and galactaric acid correspond
anion	benzoyl glycerol hexuronate	benzenoid	C=1C=CC=CC1C(=O)OCC(O)COC2C(C(C(C(O2)C(O)=O)O)O)O	371.097	C16H19O10	-3.24	13.3093	MSn elucid		75130890	45783079	see Supp. Text
anion	sinapyl(7-O-9)p-coumarate ester	monolignol	COc1cc(cc(OC)c1O)C(\C=C\O)OC(=O)/C=C/c2ccc(O)cc2	371.112	C20H19O7	-4.06	24.5424	MSn elucid / MS3 identity	Sigma-Aldrich	0	0	p-coumaric acid / see Supp. Text
anion	(2S)-DIMBOA glucoside	benzoxazinoid	COc1ccc2N(O)C(=O)[C@@H](Oc2c1)OC3OC(CO)C(O)C(O)C3O	372.092	C15H18O10N	-4.89	10.5638	MSn elucid		4480305	441563	see Supp. Text
anion	(2R)-DIMBOA glucoside	benzoxazinoid	COc1ccc2N(O)C(=O)[C@H](Oc2c1)OC3OC(CO)C(O)C(O)C3O	372.092	C15H18O10N	-4.89	11.9872	NMR		4480305	441563	see Supp. Text
anion	5-(hydroxymethyl)-3-methoxy-1_2-benzenediol acetylhexoside	phenol	CC(=O)OCC2OC(OCc1cc(O)c(O)c(OC)c1)C(O)C(O)C2O	373.113	C16H21O10	-3.39	9.85537	MSn elucid		0	51136354	see Supp. Text
anion	Gox(8-O-4)G	oligolignol	COc2cc(ccc2OC(CO)C(=O)c1ccc(O)c(OC)c1)\C=C\CO	373.128	C20H21O7	-3.77	17.6304	MSn identity	synthesis	0	101685965	Tsuji et al. (2015) Plant Biotechnology Journal 13, 821
anion	feruloyl hydroxycitric acid	phenylpropanoid	Oc1ccc(cc1OC)/C=C/C(=O)OC(C(=O)O)C(O)(CC(=O)O)C(=O)O	383.06	C16H15O11	-4.32	12.1514	MS3 identity	Sigma-Aldrich	131752859	0	hydroxycitric acid
anion	3-hydroxy-4-methoxycinnamyl alcohol acetylhexoside	monolignol	CC(=O)OCC2OC(OC\C=C\c1ccc(OC)c(O)c1)C(O)C(O)C2O	383.133	C18H23O9	-4.77	18.3274	MSn elucid		0	5315957	m/z 383 looses water, ketene, acetate and acetyl hexoside yielding ions at m/z 365, 341, 323 and 179. The m/z 179 only looses a methyl radical yielding m/z 164 (no m/z 161 an 146 product ions which would be typical for coniferyl alcohol). MS1 shows in-source fragment at m/z 179.0707 (C10H11O3, -3.73 ppm, RDB=5.5). Methyl radical should be easier lost from 3-hydroxy-4-methoxycinnamyl alcohol than …
anion	zeanoside C	indole	O=C(O)CC2(O)c3cccc(OC1OC(CO)C(O)C(O)C1O)c3NC2=O	384.092	C16H18O10N	-4.93	5.73966	MSn elucid		13988324	90657243	see Supp. Text
anion	feruloyl hexaric acid 1	phenylpropanoid	Oc1ccc(cc1OC)/C=C/C(=O)OC(C(=O)O)C(O)C(O)C(O)C(=O)O	385.076	C16H17O11	-3.17	9.73133	MSn elucid / MS3 identity	Sigma-Aldrich	72727422	72727422	CID spectra of both glucaric and galactaric acid correspond
anion	feruloyl hexaric acid 2	phenylpropanoid	Oc1ccc(cc1OC)/C=C/C(=O)OC(C(=O)O)C(O)C(O)C(O)C(=O)O	385.076	C16H17O11	-3.17	10.408	MSn elucid / MS3 identity	Sigma-Aldrich	72727422	72727422	CID spectra of both glucaric and galactaric acid correspond
anion	quinoyl hydroxybenzyl glycerol	benzenoid	OC1(CC(O)C(O)C(O)C1)C(=O)OCC(O)COC(=O)c2ccc(O)cc2	385.113	C17H21O10	-3.74	14.0995	MSn elucid		0	9839743	see Supp. Text; fragments to m/z 267 and 149 of which the MS3 spectrum of the former product ion partially reflects the MS2 spectrum of quinic acid.
anion	sinapoyl hexose 2	phenylpropanoid	OC2OC(CO)C(O)C(O)C2OC(=O)/C=C/c1cc(OC)c(O)c(OC)c1	385.113	C17H21O10	-3.74	10.5014	MSn elucid		0	0	MS/MS spectrum shows 'sinapic acid fingerprint', but hexose cross-ring cleavage-derived ions differ in relative abundances as compared to the spectrum of sinapoyl glucose
anion	sinapoyl hexose 3	phenylpropanoid	OC2OC(CO)C(O)C(O)C2OC(=O)/C=C/c1cc(OC)c(O)c(OC)c1	385.113	C17H21O10	-3.74	11.0634	MSn elucid		0	0	MS/MS spectrum shows 'sinapic acid fingerprint', but hexose cross-ring cleavage-derived ions differ in relative abundances as compared to the spectrum of sinapoyl glucose
anion	sinapoyl hexose 1	phenylpropanoid	O=C(OC1OC(CO)C(O)C(O)C1O)/C=C/c2cc(OC)c(O)c(OC)c2	385.113	C17H21O10	-3.74	11.5808	MSn elucid / MS3 identity	Sigma-Aldrich	4628123	4628123	sinapic acid
anion	2-[(3_4-dihydroxyphenyl)methyl]propanedioic acid hexoside	phenylpropanoid	O=C(O)C(Cc2ccc(OC1OC(CO)C(O)C(O)C1O)c(O)c2)C(=O)O	387.092	C16H19O11	-3.3	9.46192	MSn elucid		0	0	putative structure
anion	traumatoyl hexose	dioic acid	O=C(OC1OC(CO)C(O)C(O)C1O)\C=C\CCCCCCCCC(=O)O	389.18	C18H29O9	-3.2	20.3423	MSn elucid / MS3 identity	Sanbio	0	0	traumatic acid
anion	S-(1-hydroxy-2-methylbut-3-en-2-yl)-glutathione	glutathione	OCC(C)(C=C)SCC(NC(=O)CCC(N)C(=O)O)C(=O)NCC(=O)O	390.132	C15H24O7N3S	-4.76	8.85242	MSn elucid / MS3 identity	Sigma-Aldrich	0	118987346	glutathione
anion	3-O-sinapoyl quinic acid	phenylpropanoid	O[C@@H]2[C@@H](O)C[C@](O)(C[C@@H]2OC(=O)/C=C/c1cc(OC)c(O)c(OC)c1)C(=O)O	397.112	C18H21O10	-4.99	11.0793	MSn elucid / MS3 identity	Sigma-Aldrich	0	0	sinapic acid
anion	HMBOA-(2prpr-acetyl)glucoside	benzoxazinoid	C12=CC(=CC=C1NC(C(O2)OC3OC(C(C(C3OC(=O)C)O)O)CO)=O)OC	398.108	C17H20O10N	-3.84	16.344	MSn elucid		0	77195052	see Supp. Text
anion	p-coumaroyl (hexosyl) glycerol 1	phenylpropanoid	Oc1ccc(cc1)/C=C/C(=O)OCC(O)COC2OC(CO)C(O)C(O)C2O	399.128	C18H23O10	-4.61	12.5869	MSn elucid / MS3 identity	Sigma-Aldrich	362481	362481	p-coumaric acid
anion	p-coumaroyl (hexosyl) glycerol 2	phenylpropanoid	Oc1ccc(cc1)/C=C/C(=O)OCC(O)COC2OC(CO)C(O)C(O)C2O	399.128	C18H23O10	-4.51	12.2833	MSn elucid / MS3 identity	Sigma-Aldrich	362481	362481	p-coumaric acid
anion	caffeoyl glycolamine hexoside	phenylpropanoid	OCC(O)NC(=O)/C=C/c2ccc(OC1OC(CO)C(O)C(O)C1O)c(O)c2	400.123	C17H22O10N	-5.05	7.45072	MSn elucid / MS3 identity	Sigma-Aldrich	0	0	caffeic acid
anion	tricin glycerol	flavonoid	C12=CC(=CC(=C1C(C=C(O2)C=3C=C(C(=C(C3)OC)OCC(CO)O)OC)=O)O)O	403.102	C20H19O9	-2.89	21.3042	MSn elucid		0	5379265	see Supp. Text
anion	Gox(8-O-4)S	oligolignol	Oc1ccc(cc1OC)C(=O)C(CO)Oc2c(cc(cc2OC)\C=C\CO)OC	403.139	C21H23O8	-3.1	18.4866	MSn elucid		101394753	101394753	see Supp. Text
anion	loliolide hexoside	monoterpenoid	OC3C(O)C(O)C(CO)OC3OC1CC(C)(O)C2=CC(=O)OC2(C)C1	403.159	C18H27O10	-4.44	12.4473	MSn elucid		0	0	putative structure
anion	S-(hexanol)-glutathione	glutathione	OCC(CCCC)SCC(NC(=O)CCC(N)C(=O)O)C(=O)NCC(=O)O	406.163	C16H28O7N3S	-4.64	11.3511	MSn elucid / MS3 identity	Sigma-Aldrich	0	102229790	glutathione
anion	luteolin adipate	flavonoid	O=C(O)CCCCC(=O)Oc1ccc(cc1O)C3=CC(=O)c2c(cc(O)cc2O)O3	413.086	C21H17O9	-3.23	18.6843	MSn elucid / MS3 identity	Sigma-Aldrich	0	69018316	luteolin
anion	p-coumaroyl (feruloyl) glycerol	phenylpropanoid	Oc1ccc(cc1OC)/C=C/C(=O)OCC(O)COC(=O)/C=C/c2ccc(O)cc2	413.123	C22H21O8	-3.82	24.2413	MSn elucid / MS3 identity	Sigma-Aldrich	72727917	72727917	ferulic acid / see Supp. Text
anion	glyceryl tricin	flavonoid	OCC(O)C(=O)Oc1c(OC)cc(cc1OC)C3=CC(=O)c2c(cc(O)cc2O)O3	417.081	C20H17O10	-4.26	21.2672	MSn elucid / MS3 identity	Sigma-Aldrich	0	19049246	tricin
anion	alternanthin	C-glycosylated flavonoid	OC1CC(OC(C)C1O)c3c(O)cc2OC(=CC(=O)c2c3O)c4ccc(O)c(OC)c4	429.118	C22H21O9	-3.18	24.0128	MSn elucid		14162612	46938450	present in maize (KNApSAcK database)
anion	luteolin-6C-rhamnoside	C-glycosylated flavonoid	OC1C(O)C(OC(C)C1O)c3c(O)cc2OC(=CC(=O)c2c3O)c4ccc(O)c(O)c4	431.096	C21H19O10	-4.5	16.0999	MSn elucid		74977561	6426860	see Supp. Text
anion	apigenin-8C-glucoside	C-glycosylated flavonoid	OC1C(O)C(O)C(OC1CO)c3c(O)cc(O)c2C(=O)C=C(Oc23)c4ccc(O)cc4	431.096	C21H19O10	-4.5	14.4447	MSn elucid		5378180	5280441	see Supp. Text
anion	hydroxybenzoic acid pentosyl hexoside	benzenoid	O=C(O)c1ccc(cc1)OC3OC(CO)C(O)C(O)C3OC2OCC(O)C(O)C2O	431.118	C18H23O12	-4.11	7.19983	MSn elucid / MS3 identity	Sigma-Aldrich	0	22826740	p-hydroxybenzoic acid
anion	HMBOA hexosyl ethanetetrol	benzoxazinoid	OC(O)C(O)OC3C(O)C(O)C(CO)OC3OC1Oc2cc(OC)ccc2NC1=O	432.113	C17H22O12N	-2.96	14.461	MSn elucid		0	77195052	see Supp. Text; ethanetetrol moiety represents probably a hydrated glyoxal derivate
anion	quercetin 3-O-arabinoside	O-glycosylated flavonoid	Oc1ccc(cc1O)C=3Oc4cc(O)cc(O)c4C(=O)C=3OC2OCC(O)C(O)C2O	433.076	C20H17O11	-3.36	15.4675	MSn elucid / MS3 identity	Sigma-Aldrich	5878729	5481224	quercetin / 3-O-arabinoside present in FooDB
anion	Sox(8-O-4)S	oligolignol	C=1C(=C(C(=CC1C(C(OC=2C(=CC(=CC2OC)C=CCO)OC)CO)=O)OC)O)OC	433.149	C22H25O9	-3.48	18.3828	MSn identity	synthesis	0	101394753	Tsuji et al. (2015) Plant Biotechnology Journal 13, 821
anion	S-(2-hydroxyhexanoic acid)-glutathione	glutathione	OC(CCCC)(SCC(NC(=O)CCC(N)C(=O)O)C(=O)NCC(=O)O)C(=O)O	436.138	C16H26O9N3S	-2.92	9.37582	MSn elucid / MS3 identity	Sigma-Aldrich	0	0	glutathione
anion	dihydroxyindole-3-acetic acid (butyryl) hexoside	indole	O=C(O)Cc2c[NH]c3cc(O)c(OC1OC(CO)C(OC(=O)CCC)C(O)C1O)cc23	438.138	C20H24O10N	-5.07	18.2722	MSn elucid		0	0	see Supp. Text
anion	N_Npr-bis-feruloyl putrescine	phenylpropanoid	Oc1ccc(cc1OC)/C=C/C(=O)NCCCCNC(=O)/C=C/c2ccc(O)c(OC)c2	439.185	C24H27O6N2	-4.62	19.8028	MSn elucid		181734	181734	see Supp. Text
anion	feruloyl glyceric acid hexoside	phenylpropanoid	O=C(O)C(O)COC(=O)/C=C/c2ccc(OC1OC(CO)C(O)C(O)C1O)c(OC)c2	443.117	C19H23O12	-4.96	10.2848	MSn elucid		0	0	see Supp. Text
anion	6-O-caffeoyl-1-O-erythrosyl-hexoside	phenylpropanoid	Oc1ccc(cc1O)/C=C/C(=O)OCC2OC(OCC(O)C(O)C=O)C(O)C(O)C2O	443.117	C19H23O12	-4.96	11.5867	MSn elucid		0	0	see Supp. Text
anion	diferuloyl glycerol	phenylpropanoid	Oc1ccc(cc1OC)/C=C/C(=O)OCC(O)COC(=O)/C=C/c2ccc(O)c(OC)c2	443.133	C23H23O9	-4.64	24.6376	MSn elucid / MS3 identity	Sigma-Aldrich	67283061	67283061	ferulic acid
anion	caffeoyl hexosyl threitol	phenylpropanoid	O=C(OC1OC(CO)C(O)C(O)C1OCC(O)C(O)CO)/C=C/c2ccc(O)c(O)c2	445.133	C19H25O12	-4.61	10.0777	MSn elucid / MS3 identity	Sigma-Aldrich	0	0	caffeic acid
anion	luteolin-hexoside 2	O-glycosylated flavonoid	Oc1cc(O)cc2OC(=CC(=O)c12)c4cc(OC3OC(CO)C(O)C(O)C3O)c(O)cc4	447.091	C21H19O11	-4.53	16.7776	MSn elucid / MS3 identity	Analyticon	12309349	12304737	luteolin
anion	luteolin-4pr-O-glucoside	O-glycosylated flavonoid	Oc1cc(O)cc2OC(=CC(=O)c12)c4ccc(OC3OC(CO)C(O)C(O)C3O)c(O)c4	447.091	C21H19O11	-4.53	17.5796	MSn identity	Analyticon	12304737	12304737
anion	luteolin-7-O-glucoside	O-glycosylated flavonoid	C12=CC(=CC(=C1C(C=C(O2)C=3C=C(C(=CC3)O)O)=O)O)OC4C(C(C(C(O4)CO)O)O)O	447.091	C21H19O11	-4.53	15.0599	MSn identity	Analyticon	5291488	5280637
anion	luteolin 8C-glucoside	C-glycosylated flavonoid	OC1C(O)C(O)C(OC1CO)c3c(O)cc(O)c2C(=O)C=C(Oc23)c4ccc(O)c(O)c4	447.091	C21H19O11	-4.53	12.9265	MSn elucid		5382105	5382105	see Supp. Text
anion	luteolin-7-O-galactoside	O-glycosylated flavonoid	C12=CC(=CC(=C1C(C=C(O2)C=3C=C(C(=CC3)O)O)=O)O)OC4C(C(C(C(O4)CO)O)O)O	447.091	C21H19O11	-4.53	13.6537	MSn elucid / MS3 identity	Analyticon	5291488	5280637	luteolin / see Supp. Text
anion	kaempherol-3-O-glucoside	O-glycosylated flavonoid	Oc1ccc(cc1)C=3Oc4cc(O)cc(O)c4C(=O)C=3OC2OC(CO)C(O)C(O)C2O	447.091	C21H19O11	-4.53	16.1836	MSn identity	Analyticon	5462193	5282102
anion	protocatechuic acid pentosyl hexoside	benzenoid	O=C(O)c3ccc(OC2OC(CO)C(O)C(O)C2OC1OCC(O)C(O)C1O)c(O)c3	447.113	C18H23O13	-3.23	8.57311	MSn elucid		0	121256264	see Supp. Text
anion	eriodictyol 7-O-glucoside	O-glycosylated flavonoid	Oc1ccc(cc1O)C2CC(=O)c3c(O)cc(cc3O2)OC4OC(CO)C(O)C(O)C4O	449.107	C21H21O11	-4.49	12.7455	MSn identity	Extrasynthese	13254471	13254473
anion	2_16-dihydroxypalmitic acid hexoside	oxylipin	O=C(O)C(O)CCCCCCCCCCCCCCOC1OC(CO)C(O)C(O)C1O	449.274	C22H41O9	-4.29	21.8933	MSn elucid		0	138756171	46 Da loss suggests 2-hydroxy, 48 Da loss suggests omega-hydroxy
anion	alpha-resorcyloyl hydroxytyrosol hexoside	benzenoid	O=C(OC2OC(CO)C(O)C(O)C2OCCc1ccc(O)c(O)c1)c3cc(O)cc(O)c3	451.122	C21H23O11	-4.82	10.0023	MSn elucid / MS3 identity	Sigma-Aldrich	0	10982971	alpha-resorcylic acid
anion	vanilloyl dihydroxybenzyl alcohol hexoside	glycoside	O=C(OC2OC(CO)C(O)C(O)C2OCc1ccc(O)c(O)c1)c3ccc(O)c(OC)c3	451.122	C21H23O11	-4.82	14.8239	MSn elucid / MS3 identity	Acros	0	10837248	vanillic acid
anion	dihydroxyindole-3-acetic acid (valeryl) hexoside	indole	O=C(O)Cc2cnc3cc(O)c(OC1OC(CO)C(OC(=O)CCCC)C(O)C1O)cc23	453.157	13CC20H26O10N	-4.98	19.354	MSn elucid		0	0	see Supp. Text
anion	hydroxybenzofuran hexosyl hexoside	benzofuran	OC4C(CO)C(OC3C(O)C(O)C(Oc1ccc2ccoc2c1)OC3CO)OC(O)C4O	457.134	C20H25O12	-2.96	14.4073	MSn elucid		0	57503935	evidence for 2 hexosyl moieties, aglycone based on chemical formula
anion	hydroxyphenylacetic acid (p-coumaroyl) hexoside	glycoside	Oc1ccc(cc1)/C=C/C(=O)OC3C(O)C(O)C(CO)OC3Oc2ccc(CC(=O)O)cc2	459.128	C23H23O10	-3.37	17.4288	MSn elucid / MS3 identity	Sigma-Aldrich	0	0	p-coumaric acid
anion	dihydrocoumaroyl pentosyl hexoside	phenylpropanoid	Oc1ccc(cc1)CCC(=O)OC3OC(CO)C(O)C(O)C3OC2OCC(O)C(O)C2O	459.148	C20H27O12	-5.08	10.4616	MSn elucid / MS3 identity	Sigma-Aldrich	0	101803315	p-dihydrocoumaric acid
anion	caffeoyl hexosyl pentanetetrol ether	phenylpropanoid	C=1C(=C(C=CC1C=CC(=O)OC2C(C(C(C(O2)COCC(O)(C(CO)O)C)O)O)O)O)O	459.148	C20H27O12	-5.08	10.9316	MSn elucid / MS3 identity	Sigma-Aldrich	0	5281761	caffeic acid
anion	chrysoeriol-8C-glucoside	C-glycosylated flavonoid	OC1C(O)C(O)C(OC1CO)c3c(O)cc(O)c2C(=O)C=C(Oc23)c4ccc(O)c(OC)c4	461.106	C22H21O11	-5.35	15.0048	MSn elucid		5383409	44258170	see Supp. Text
anion	chrysoeriol-O-glucoside	O-glycosylated flavonoid	Oc1ccc(cc1OC)C2=CC(=O)c3c(O)cc(cc3O2)OC4OC(CO)C(O)C(O)C4O	461.107	C22H21O11	-4.98	15.8176	MSn elucid		13871877	5280637	see Supp. Text
anion	chrysoeriol-O-glucoside 2	O-glycosylated flavonoid	Oc1cc(O)cc2OC(=CC(=O)c12)c4ccc(OC3OC(CO)C(O)C(O)C3O)c(OC)c4	461.107	C22H21O11	-4.85	17.1495	MSn elucid		14406833	12304737	see Supp. Text
anion	vanillic acid pentosyl hexoside	benzenoid	O=C(O)c3ccc(OC2OC(CO)C(O)C(O)C2OC1OCC(O)C(O)C1O)c(OC)c3	461.128	C19H25O13	-3.87	7.67117	MSn elucid / MS3 identity	Acros	0	14132337	vanillic acid
anion	quercetin 3-O-glucoside	O-glycosylated flavonoid	Oc1ccc(cc1O)C=3Oc4cc(O)cc(O)c4C(=O)C=3OC2OC(CO)C(O)C(O)C2O	463.086	C21H19O12	-3.84	14.8586	MSn identity	Analyticon	5378597	5280804
anion	quercetin 3-O-galactoside	O-glycosylated flavonoid	Oc1ccc(cc1O)C=3Oc4cc(O)cc(O)c4C(=O)C=3OC2OC(CO)C(O)C(O)C2O	463.087	C21H19O12	-3.61	12.907	MSn elucid		5378597	5280804	see Supp. Text
anion	5-hydroxyindole-3-acetic acid-(phenylacetyl) hexoside	glycoside	O=C(O)Cc3c[NH]c4ccc(OC2OC(CO)C(O)C(O)C2OC(=O)Cc1ccccc1)cc34	470.144	C24H24O9N	-4.53	22.7499	MSn elucid / MS3 identity	Sigma-Aldrich	0	0	5-hydroxyindole-3-acetic acid
anion	dihydroxyindole-3-acetic acid (benzoyl) hexoside	glycoside	O=C(O)Cc3c[NH]c4cc(O)c(OC2OC(CO)C(O)C(O)C2OC(=O)c1ccccc1)cc34	472.123	C23H22O10N	-4.79	19.6312	MSn elucid		0	0	see Supp. Text
anion	dihydroxyindole-3-acetic acid (benzoyl) hexoside 2	glycoside	O=C(O)Cc3c[NH]c4cc(O)c(OC2OC(CO)C(O)C(O)C2OC(=O)c1ccccc1)cc34	472.123	C23H22O10N	-4.79	20.5006	MSn elucid		0	0	see Supp. Text
anion	dihydroxyindole-3-acetic acid (homobenzyl alcohol) hexoside	glycoside	O=C(O)Cc3cnc4cc(O)c(OC2OC(CO)C(OCCc1ccccc1)C(O)C2O)cc34	472.159	C24H26O9N	-4.94	20.6454	MSn elucid		0	0	see Supp. Text
anion	sinapoyl glyceric acid hexoside	phenylpropanoid	O=C(O)C(O)COC(=O)/C=C/c2cc(OC)c(OC1OC(CO)C(O)C(O)C1O)c(OC)c2	473.128	C20H25O13	-4.47	11.3105	MSn elucid		0	0	see Supp. Text
anion	caffeic acid pentosyl hexose	phenylpropanoid	O=C(O)/C=C/c3ccc(OC2OC(CO)C(O)C(O)C2OC1OCC(O)C(O)C1O)c(O)c3	473.128	C20H25O13	-4.47	9.92786	MSn elucid / MS3 identity	Sigma-Aldrich	0	0	caffeic acid
anion	hydroxyphenylacetic acid (caffeoyl) hexoside	glycoside	Oc1ccc(cc1O)/C=C/C(=O)OC3C(O)C(O)C(CO)OC3Oc2ccc(CC(=O)O)cc2	475.123	C23H23O11	-3.72	15.7033	MSn elucid / MS3 identity	Sigma-Aldrich	0	0	caffeic acid
anion	feruloyl (hexosyl) glycerol	phenylpropanoid	Oc1ccc(cc1OC)/C=C/C(=O)OCC(OC2OC(CO)C(O)C(O)C2O)CO	475.143	C20H27O13	-5.19	9.79865	MSn elucid		0	0	formate adduct; see Supp. Text
anion	vanillic acid deoxyhexosyl hexoside	benzenoid	O=C(O)c3ccc(OC2OC(CO)C(O)C(O)C2OC1OC(C)C(O)C(O)C1O)c(OC)c3	475.143	C20H27O13	-5.19	8.3068	MSn elucid / MS3 identity	Acros	0	134140170	vanillic acid
anion	caffeoyl hexosyl pentanepentol ether	phenylpropanoid	O=C(OC1OC(CO)C(O)C(O)C1OCC(O)C(O)C(O)CO)/C=C/c2ccc(O)c(O)c2	475.143	C20H27O13	-5.19	9.79865	MSn elucid / MS3 identity	Sigma-Aldrich	0	0	caffeic acid
anion	selgin-7-glucoside	O-glycosylated flavonoid	Oc1cc(cc(OC)c1O)C2=CC(=O)c3c(O)cc(cc3O2)OC4OC(CO)C(O)C(O)C4O	477.102	C22H21O12	-4.67	17.8719	MSn elucid		74977743	5280637	see Supp. Text
anion	isorhamnetin-3-glucoside	O-glycosylated flavonoid	Oc1ccc(cc1OC)C=3Oc4cc(O)cc(O)c4C(=O)C=3OC2OC(CO)C(O)C(O)C2O	477.102	C22H21O12	-4.67	16.4861	MSn elucid / MS3 identity	Roth	13245586	13245586	isorhamnetin
anion	caffeoyl (methoxybenzoyl) hexose	glycoside	O=C(OC2OC(CO)C(OC(=O)c1ccc(OC)cc1)C(O)C2O)/C=C/c3ccc(O)c(O)c3	477.139	C23H25O11	-3.22	17.2304	MSn elucid		0	0	see Supp. Text
anion	divanilloyl hexose	benzenoid	O=C(OC2OC(CO)C(O)C(O)C2OC(=O)c1ccc(O)c(OC)c1)c3ccc(O)c(OC)c3	479.118	C22H23O12	-3.66	14.4842	MSn elucid		0	10837248	see Supp. Text
anion	divanilloyl hexose 2	benzenoid	O=C(OC2OC(CO)C(O)C(O)C2OC(=O)c1ccc(O)c(OC)c1)c3ccc(O)c(OC)c3	479.118	C22H23O12	-3.66	15.1829	MSn elucid		0	10837248	see Supp. Text
anion	dihydroxyindole-3-acetic acid (mevalonolactone) hexoside	indole	O=C(O)Cc3c[NH]c4cc(O)c(OC2OC(CO)C(OC1(C)CC(=O)OCC1)C(O)C2O)cc34	480.149	C22H26O11N	-4.65	16.2271	MSn elucid		0	0	see Supp. Text
anion	syringoyl (dihydroxybenzyl)-hexoside	glycoside	C1(OC(C(C(C1O)O)OCC=2C=C(C(=CC2)O)O)OC(=O)C=3C=C(C(=C(C3)OC)O)OC)CO	481.133	C22H25O12	-4.83	14.734	MSn elucid		0	14132346	see Supp. Text
anion	dihydroxyindole-3-acetic acid (phenylacetyl) hexoside 2	glycoside	O=C(O)Cc3c[NH]c4cc(O)c(OC2OC(CO)C(O)C(O)C2OC(=O)Cc1ccccc1)cc34	486.138	C24H24O10N	-5.57	20.1946	MSn elucid		0	0	see Supp. Text
anion	dihydroxyindole-3-acetic acid (phenylacetyl) hexoside 3	glycoside	O=C(O)Cc3c[NH]c4cc(O)c(OC2OC(CO)C(O)C(O)C2OC(=O)Cc1ccccc1)cc34	486.138	C24H24O10N	-5.02	21.1373	MSn elucid		0	0	see Supp. Text
anion	dihydroxyindole-3-acetic acid (phenylacetyl) hexoside	glycoside	O=C(O)Cc3c[NH]c4cc(O)c(OC2OC(CO)C(O)C(O)C2OC(=O)Cc1ccccc1)cc34	486.138	C24H24O10N	-5	19.742	MSn elucid		0	0	see Supp. Text
anion	hydroxyindole-3-acetic acid (hydroxyphenylacetic acid) hexoside	glycoside	O=C(O)Cc1ccc(cc1)OC4C(CO)OC(Oc2ccc3ncc(CC(=O)O)c3c2)C(O)C4O	486.139	C24H24O10N	-2.75	16.7353	MSn elucid		0	0	see Supp. Text
anion	p-coumaroyl hexosyl hexoside	phenylpropanoid	O=C(OC2OC(COC1OC(CO)C(O)C(O)C1O)C(O)C(O)C2O)/C=C/c3ccc(O)cc3	487.144	C21H27O13	-4.35	11.3184	MSn elucid		0	0	see Supp. Text
anion	dihydroxyindole-3-acetic acid (benzoyl) hexoside	glycoside	Oc1ccc(cc1)C(=O)OC4C(CO)OC(Oc2cc3ncc(CC(=O)O)c3cc2O)C(O)C4O	488.118	C23H22O11N	-4.55	13.7258	MSn elucid		0	0	see Supp. Text
anion	3_7-dihydroxy-2-indolinone-3-acetic acid-(benzoyl)-hexoside	glycoside	O=C(O)CC3(O)c4cccc(OC2OC(CO)C(O)C(O)C2OC(=O)c1ccccc1)c4NC3=O	488.118	C23H22O11N	-4.55	18.1298	MSn elucid		0	0	see Supp. Text
anion	hydroxyphenylacetic acid (feruloyl) hexoside	glycoside	Oc1ccc(cc1OC)/C=C/C(=O)OC3C(O)C(O)C(CO)OC3Oc2ccc(CC(=O)O)cc2	489.139	C24H25O11	-2.86	17.9371	MSn elucid / MS3 identity	Sigma-Aldrich	0	0	ferulic acid
anion	caffeoyl hexosyl hexanetetrol ether	phenylpropanoid	O=C(OC1OC(CO)C(O)C(O)C1OCC(O)C(O)C(O)C(C)O)/C=C/c2ccc(O)c(O)c2	489.159	C21H29O13	-4.74	10.4976	MSn elucid		0	0	hexanetetrol moiety might result from nucleophilic addition of a sugar alcohol on a trihydroxyhexanal
anion	dihydroferuloyl pentosyl hexoside	phenylpropanoid	OC3CC(OC2C(O)C(O)C(OC(=O)CCc1ccc(O)c(OC)c1)OC2CO)OC(O)C3O	489.159	C21H29O13	-4.74	10.793	MSn elucid / MS3 identity	Sigma-Aldrich	0	72191991	dihydroferulic acid
anion	tricin-7-O-hexoside 1	O-glycosylated flavonoid	C12=CC(=CC(=C1C(C=C(O2)C=3C=C(C(=C(C3)OC)O)OC)=O)O)OC4C(C(C(C(O4)CO)O)O)O	491.117	C23H23O12	-5.05	15.6444	MSn elucid / MS3 identity	Sigma-Aldrich	13984469	5280637	tricin
anion	tricin-7-O-hexoside 2	O-glycosylated flavonoid	C12=CC(=CC(=C1C(C=C(O2)C=3C=C(C(=C(C3)OC)O)OC)=O)O)OC4C(C(C(C(O4)CO)O)O)O	491.117	C23H23O12	-5.05	17.9546	MSn elucid / MS3 identity	Sigma-Aldrich	13984469	5280637	tricin
anion	tricin-5-O-hexoside	O-glycosylated flavonoid	COc1cc(cc(OC)c1O)C=4Oc3cc(O)cc(OC2OC(CO)C(O)C(O)C2O)c3C(=O)C=4	491.117	C23H23O12	-5.05	17.1029	MSn elucid / MS3 identity	Sigma-Aldrich	13984467	5320623	tricin; demethylation occurs much more easy than deglucosidation: 5-O position is most susceptible to acid hydrolysis and, thus, in negative ionization, the most resilient to deglucosidation
anion	vanilloyl hexosyl hexoside	benzenoid	OC3C(CO)C(OC2C(O)C(O)C(OC(=O)c1ccc(O)c(OC)c1)OC2CO)OC(O)C3O	491.139	C20H27O14	-3.63	10.0687	MSn elucid		0	14132344	see Supp. Text
anion	2_16-dihydroxypalmitic acid acetylhexoside	oxylipin	O=C(O)C(O)CCCCCCCCCCCCCCOC1OC(COC(C)=O)C(O)C(O)C1O	491.284	C24H43O10	-3.58	22.7232	MSn elucid		0	11824292	see Supp. Text
anion	5pr-methoxyhomoeriodictyol hexoside	O-glycosylated flavonoid	COc1cc(cc(OC)c1O)C2CC(=O)c3c(O)cc(cc3O2)OC4OC(CO)C(O)C(O)C4O	493.133	C23H25O12	-3.8	14.7347	MSn elucid		77986358	20111686	see Supp. Text
anion	5pr-methoxyhomoeriodictyol hexoside 2	O-glycosylated flavonoid	COc1cc(cc(OC)c1O)C2CC(=O)c3c(O)cc(cc3O2)OC4OC(CO)C(O)C(O)C4O	493.133	C23H25O12	-3.8	17.0503	MSn elucid		77986358	20111686	see Supp. Text
anion	H(t8-O-4)tricin	flavonolignan	Oc1ccc(cc1)[C@@H](O)[C@@H](CO)Oc2c(OC)cc(cc2OC)C4=CC(=O)c3c(cc(O)cc3O)O4	495.128	C26H23O10	-3.98	23.327	MSn identity	synthesis	101499236	53354811	Lan et al. (2016) Plant Physiol. 171, 810
anion	H(e8-O-4)tricin	flavonolignan	Oc1ccc(cc1)[C@H](O)[C@@H](CO)Oc2c(OC)cc(cc2OC)C4=CC(=O)c3c(cc(O)cc3O)O4	495.128	C26H23O10	-3.98	23.9889	MSn identity	synthesis	45103937	53354811	Lan et al. (2016) Plant Physiol. 171, 810
anion	dihydroxyindole-3-acetic acid (hydroxyphenylacetyl) hexoside	glycoside	Oc1ccc(cc1)CC(=O)OC4C(CO)OC(Oc2cc3c(CC(=O)O)c[NH]c3cc2O)C(O)C4O	502.134	C24H24O11N	-3.78	14.7522	MSn elucid		0	0	see Supp. Text
anion	3_7-dihydroxy-2-indolinone-3-acetic acid-(phenylacetyl)-hexoside 1	glycoside	O=C(O)CC3(O)c4cccc(OC2OC(CO)C(O)C(O)C2OC(=O)Cc1ccccc1)c4NC3=O	502.134	C24H24O11N	-3.78	18.1982	MSn elucid		0	0	Supp. Fig. 5 and 7
anion	3_7-dihydroxy-2-indolinone-3-acetic acid-(phenylacetyl)-hexoside 2	glycoside	O=C(O)CC3(O)c4cccc(OC2OC(CO)C(O)C(O)C2OC(=O)Cc1ccccc1)c4NC3=O	502.134	C24H24O11N	-3.78	18.6596	MSn elucid		0	0	Supp. Fig. 5 and 7
anion	tricin-7-O-glucuronide	O-glycosylated flavonoid	COc1cc(cc(OC)c1O)C2=CC(=O)c3c(O)cc(cc3O2)OC4OC(C(O)C(O)C4O)C(=O)O	505.097	C23H21O13	-4.26	17.2423	MSn elucid		74977751	5280601	see Supp. Text
anion	syringetin O-hexoside 1	O-glycosylated flavonoid	COc1cc(cc(OC)c1O)C=4Oc3cc(O)cc(OC2OC(CO)C(O)C(O)C2O)c3C(=O)C=4O	507.112	C23H23O13	-4.12	11.0549	MSn elucid		0	9934142	see Supp. Text
anion	syringetin O-hexoside 2	O-glycosylated flavonoid	Oc1cc(O)cc2OC(=C(O)C(=O)c12)c4cc(OC)c(OC3OC(CO)C(O)C(O)C3O)c(OC)c4	507.112	C23H23O13	-4.12	18.076	MSn elucid		0	9934142	see Supp. Text
anion	syringetin 3-O-hexoside	O-glycosylated flavonoid	COc1cc(cc(OC)c1O)C=3Oc4cc(O)cc(O)c4C(=O)C=3OC2OC(CO)C(O)C(O)C2O	507.112	C23H23O13	-4.12	16.4178	MSn elucid		14524434	5491408	see Supp. Text
anion	vanilloyl syringoyl hexose	benzenoid	O=C(OC2OC(CO)C(O)C(O)C2OC(=O)c1ccc(O)c(OC)c1)c3cc(OC)c(O)c(OC)c3	509.128	C23H25O18	-4.41	13.8179	MSn elucid / MS3 identity	Sigma-Aldrich	0	14034255	syringic acid
anion	dihydroxyindole-3-acetic acid (3-hydroxyadipic acid) hexoside	indole	O=C(O)CC(CCC(=O)O)OCC3OC(Oc1cc2ncc(CC(=O)O)c2cc1O)C(O)C(O)C3O	512.139	C22H26O13N	-4.69	12.1266	MSn elucid		0	0	see Supp. Text
anion	dihydroxyindole-3-acetic acid (3-hydroxyadipic acid) hexoside 2	indole	O=C(O)CC(CCC(=O)O)OCC3OC(Oc1cc2ncc(CC(=O)O)c2cc1O)C(O)C(O)C3O	512.139	C22H26O13N	-4.69	12.5842	MSn elucid		0	0	see Supp. Text
anion	5-O-caffeoyl quinic acid hexoside	phenylpropanoid	O=C(O)[C@@]3(O)C[C@@H](OC(=O)/C=C/c2ccc(OC1OC(CO)C(O)C(O)C1O)c(O)c2)[C@H](O)[C@H](O)C3	515.139	C22H27O14	-3.76	9.57028	MSn elucid		0	0	see Supp. Text
anion	3-O-caffeoyl quinic acid hexoside	phenylpropanoid	O=C(O)[C@]3(O)C[C@@H](OC(=O)/C=C/c2ccc(OC1OC(CO)C(O)C(O)C1O)c(O)c2)[C@@H](O)[C@H](O)C3	515.139	C22H27O14	-3.76	6.89112	MSn elucid / MS3 identity	Sigma-Aldrich	0	0	caffeic acid
anion	dihydroxyindole-3-acetic acid (methoxyphenylacetyl) hexoside	glycoside	COc1ccc(cc1)CC(=O)OC4C(CO)OC(Oc2cc3c(CC(=O)O)c[NH]c3cc2O)C(O)C4O	516.149	C25H26O11N	-3.67	15.9818	MSn elucid		0	0	see Supp. Text
anion	feruloyl hexosyl hexose 2	phenylpropanoid	O=C(OC2OC(COC1OC(CO)C(O)C(O)C1O)C(O)C(O)C2O)/C=C/c3ccc(O)c(OC)c3	516.149	C25H26O11N	-3.67	10.5822	MSn elucid		0	0	see Supp. Text
anion	dihydroxyindole (sinapoyl) hexoside	glycoside	O=C(OC3OC(CO)C(Oc1cc2ccnc2cc1O)C(O)C3O)/C=C/c4cc(OC)c(O)c(OC)c4	516.149	C25H26O11N	-3.67	15.5961	MSn elucid / MS3 identity	Sigma-Aldrich	0	0	sinapic acid
anion	feruloyl hexosyl hexose	phenylpropanoid	O=C(OC2OC(COC1OC(CO)C(O)C(O)C1O)C(O)C(O)C2O)/C=C/c3ccc(O)c(OC)c3	517.154	C22H29O14	-4.25	12.1135	MSn elucid / MS3 identity	Sigma-Aldrich	0	0	ferulic acid
anion	3_7-dihydroxy-2-indolinone-3-acetic acid-(hydroxyphenylacetyl)-hexoside	glycoside	Oc1ccc(cc1)CC(=O)OC4C(O)C(O)C(CO)OC4Oc3cccc2c3NC(=O)C2(O)CC(=O)O	518.129	C24H24O12N	-3.31	12.5322	MSn elucid		0	0	see Supp. Text
anion	dihydroxyindole-3-acetic acid (vanilloyl) hexoside	glycoside	Oc1ccc(cc1OC)C(=O)OC4C(CO)OC(Oc2cc3c(CC(=O)O)c[NH]c3cc2O)C(O)C4O	518.129	C24H24O12N	-3.03	13.8814	MSn elucid		0	0	see Supp. Text; MS/MS product ions at m/z 152 and 123 support vanilloyl moiety
anion	pinoresinol hexoside	(neo)lignan	Oc1ccc(cc1OC)C5OCC2C5COC2c4ccc(OC3OC(CO)C(O)C(O)C3O)c(OC)c4	519.185	C26H31O11	-3.63	16.1771	MSn elucid / MS3 identity	synthesis	5351523	11168362	pinoresinol; Morreel et al. (2004) Plant Physiol. 136, 3537
anion	6-hydroxyferuloyl (vanilloyl) hexose	glycoside	O=C(OC2OC(CO)C(O)C(O)C2OC(=O)c1ccc(O)c(OC)c1)/C=C/c3cc(OC)c(O)cc3O	521.128	C24H25O13	-4.61	17.6796	MSn elucid		0	0	see Supp. Text; MS3 spectrum from m/z 353 ion shows spectrum of aglycone that is totally similar to that of 6-hydroxyferuloyl hexose, the alternative option, i.e. 5-hydroxyferulic acid, seems less likely because of the preferred decarboxylation versus demethylation and also because no H2 loss is observed in the MS1 spectrum.
anion	6-hydroxyferuloyl (vanilloyl) hexose 2	glycoside	O=C(OC2OC(CO)C(O)C(O)C2OC(=O)c1ccc(O)c(OC)c1)/C=C/c3cc(OC)c(O)cc3O	521.128	C24H25O13	-4.61	17.9844	MSn elucid		0	0	see Supp. Text
anion	sinapoyl (dihydroxybenzoyl) hexose	glycoside	O=C(OC2OC(CO)C(O)C(O)C2OC(=O)c1ccc(O)c(O)c1)/C=C/c3cc(OC)c(O)c(OC)c3	521.128	C24H25O13	-4.61	20.137	MSn elucid		0	0	see Supp. Text
anion	Gox(8-O-4)tricin	flavonolignan	Oc1ccc(cc1OC)C(=O)C(CO)Oc2c(OC)cc(cc2OC)C4=CC(=O)c3c(cc(O)cc3O)O4	523.123	C27H23O11	-3.83	25.2386	MSn elucid / MS3 identity	Sigma-Aldrich	0	21575482	tricin; Tsuji et al. (2015) Plant Biotechnology Journal 13, 821
anion	G(t8-O-4)tricin	flavonolignan	Oc1ccc(cc1OC)[C@H](O)[C@H](CO)Oc2c(OC)cc(cc2OC)C4=CC(=O)c3c(cc(O)cc3O)O4	525.138	C27H25O11	-4.59	23.6102	MSn identity	synthesis	21575482	21575482	Lan et al. (2016) Plant Physiol. 171, 810
anion	G(e8-O-4)tricin	flavonolignan	Oc1ccc(cc1OC)[C@H](O)[C@@H](CO)Oc2c(OC)cc(cc2OC)C4=CC(=O)c3c(cc(O)cc3O)O4	525.138	C27H25O11	-4.59	24.2945	MSn identity	synthesis	21575481	21575482	Lan et al. (2016) Plant Physiol. 171, 810
anion	dihydroxyindole-3-acetic acid (caffeoyl) hexoside 2	glycoside	Oc1ccc(cc1O)/C=C/C(=O)OC4C(CO)OC(Oc2cc3c(CC(=O)O)c[NH]c3cc2O)C(O)C4O	530.128	C25H24O12N	-5.45	15.5841	MSn elucid		0	0	see Supp. Text
anion	dihydroxyindole-3-acetic acid (caffeoyl) hexoside	glycoside	Oc1ccc(cc1O)/C=C/C(=O)OC4C(CO)OC(Oc2cc3c(CC(=O)O)c[NH]c3cc2O)C(O)C4O	530.128	C25H24O12N	-5.45	16.278	MSn elucid		0	0	see Supp. Text
anion	apigenin-6_8C_dipentoside	C-glycosylated flavonoid	C12=C(C(=C(C(=C1C(C=C(O2)C=3C=CC(=CC3)O)=O)O)C4C(C(C(CO4)O)O)O)O)C5C(C(C(CO5)O)O)O	533.128	C25H25O13	-3.23	14.1474	MSn identity	Analyticon	14427338	3550102
anion	DIMBOA hexosyl hexoside	benzoxazinoid	OC4C(O)C(O)C(CO)OC4OC3C(O)C(O)C(CO)OC3OC1Oc2cc(OC)ccc2N(O)C1=O	534.144	C21H28O15N	-5.25	10.7252	MSn elucid		0	441563	see Supp. Text
anion	sinapoyl galloyl hexose	glycoside	OC3OC(CO)C(O)C(O)C3OC(=O)c2cc(O)c(OC(=O)/C=C/c1cc(OC)c(O)c(OC)c1)c(O)c2	537.122	C24H25O14	-4.88	15.0732	MSn elucid		0	0	Loss of ketene form of sinapic acid yields product ion at m/z 331 (galloyl glucose ion), MS3 ions at m/z 125, 151 and 169 are typical for gallic acid
anion	7-O-methyl-G(8-O-4)tricin	flavonolignan	Oc1ccc(cc1OC)C(OC)C(CO)Oc2c(OC)cc(cc2OC)C4=CC(=O)c3c(cc(O)cc3O)O4	539.154	C28H27O11	-3.18	27.0224	MSn elucid / MS3 identity	Sigma-Aldrich	49785092	21575482	tricin
anion	dihydroxyindole-3-acetic acid-O-(hydroxyindole-3-acetic acid-O-) hexoside 2	indole	O=C(O)Cc1c[NH]c2ccc(cc12)OC5C(CO)OC(Oc3cc4c(CC(=O)O)c[NH]c4cc3O)C(O)C5O	541.145	C26H25O11N2	-2.8	16.5884	MSn elucid		0	0	see Supp. Text
anion	dihydroxyindole-3-acetic acid-O-(hydroxyindole-3-acetic acid-O-) hexoside	indole	O=C(O)Cc1c[NH]c2ccc(cc12)OC5C(CO)OC(Oc3cc4c(CC(=O)O)c[NH]c4cc3O)C(O)C5O	541.145	C26H25O11N2	-2.8	17.2391	MSn elucid		0	0	see Supp. Text
anion	diferuloyl quinic acid	phenylpropanoid	O=C(OC2C(O)CC(O)(CC2OC(=O)/C=C/c1ccc(O)c(OC)c1)C(=O)O)/C=C/c3ccc(O)c(OC)c3	543.149	C27H27O12	-4.16	20.6773	MSn elucid		77410153	77410153	see Supp. Text
anion	dihydroxyindole-3-acetic acid (feruloyl) hexoside	glycoside	Oc1ccc(cc1OC)/C=C/C(=O)OC4C(CO)OC(Oc2cc3c(CC(=O)O)c[NH]c3cc2O)C(O)C4O	544.143	C26H26O12N	-4.77	17.7909	MSn elucid		0	0	see Supp. Text
anion	apigenin-6C-rhamnoside-8C-pentoside	C-glycosylated flavonoid	C12=C(C(=C(C(=C1C(C=C(O2)C=3C=CC(=CC3)O)=O)O)C4C(C(C(C(O4)C)O)O)O)O)C5C(C(C(CO5)O)O)O	547.143	C26H27O13	-5.06	15.3755	MSn elucid		0	3550102	see Supp. Text
anion	apigenin-6C-pentoside-8C-rhamnoside	C-glycosylated flavonoid	OC1C(O)C(OC(C)C1O)c4c(O)c(C2OCC(O)C(O)C2O)c(O)c3C(=O)C=C(Oc34)c5ccc(O)cc5	547.143	C26H27O13	-5.06	15.9739	MSn elucid		0	44257699	see Supp. Text
anion	apigenin-6C-pentoside-8C-rhamnoside 2	C-glycosylated flavonoid	OC1C(O)C(OC(C)C1O)c4c(O)c(C2OCC(O)C(O)C2O)c(O)c3C(=O)C=C(Oc34)c5ccc(O)cc5	547.143	C26H27O13	-5.06	16.6224	MSn elucid		0	44257699	see Supp. Text
anion	dihydroxybenzoyl butanetriol tricin	glycoside	Oc1ccc(cc1O)C(=O)OC(C)C(O)COc2cc(O)c3c(c2)OC(=CC3=O)c4cc(OC)c(O)c(OC)c4	553.133	C28H25O12	-3.31	25.0687	MSn elucid / MS3 identity	Sigma-Aldrich	0	10205930	tricin
anion	dihydroxyindole-3-acetic acid (hydroxy-6H-indene-6-one-acetic acid) hexoside	glycoside	O=C(O)CC=1C=NC2=CC(=O)C(=CC=12)OC5C(CO)OC(Oc3cc4c(CC(=O)O)c[NH]c4cc3O)C(O)C5O	555.123	C26H23O12N2	-5.13	14.4763	MSn elucid		0	0	hydroxy-6H-indene-6-one-acetic acid moiety represents oxidized dihydroxyindole-3-acetic acid; MS2 spectrum is similar to that of di(dihydroxyindole-3-acetic acid) hexoside but abundance ratio of m/z 204 and m/z 206 ions is more in favor of m/z 204.
anion	di(dihydroxyindole-3-acetic acid) hexoside	indole	O=C(O)Cc5cnc4cc(OC3C(CO)OC(Oc1cc2ncc(CC(=O)O)c2cc1O)C(O)C3O)c(O)cc45	557.139	C26H25O12N2	-3.37	15.2421	MSn elucid		0	0	see Supp. Text
anion	di(dihydroxyindole-3-acetic acid) hexoside 2	indole	O=C(O)Cc5cnc4cc(OC3C(CO)OC(Oc1cc2ncc(CC(=O)O)c2cc1O)C(O)C3O)c(O)cc45	557.14	C26H25O12N2	-2.78	14.8377	MSn elucid		0	0	see Supp. Text
anion	dihydroxyindole-3-acetic acid (dimethoxycinnamoyl) hexoside	glycoside	COc1ccc(cc1OC)/C=C/C(=O)OC4C(CO)OC(Oc2cc3c(CC(=O)O)c[NH]c3cc2O)C(O)C4O	558.159	C27H28O12N	-5.36	21.8329	MSn elucid		0	0	see Supp. Text
anion	apimaysin	C-glycosylated flavonoid	Oc1ccc(cc1)C=3Oc2cc(O)c(c(O)c2C(=O)C=3)C5OC(C)C(=O)C(O)C5OC4OC(C)C(O)C(O)C4O	559.143	C27H27O13	-4.48	18.6556	MSn identity	Analyticon	194566	194566
anion	apigenin-6_8C-dirhamnoside	C-glycosylated flavonoid	C12=C(C(=C(C(=C1C(C=C(O2)C=3C=CC(=CC3)O)=O)O)C4C(C(C(C(O4)C)O)O)O)O)C5C(C(C(C(O5)C)O)O)O	561.159	C27H29O13	-4.12	17.2103	MSn elucid		74977454	44257717	see Supp. Text
anion	apigenin-6_8C-dirhamnoside 2	C-glycosylated flavonoid	C12=C(C(=C(C(=C1C(C=C(O2)C=3C=CC(=CC3)O)=O)O)C4C(C(C(C(O4)C)O)O)O)O)C5C(C(C(C(O5)C)O)O)O	561.159	C27H29O13	-4.12	17.867	MSn elucid		74977454	44257717	see Supp. Text
anion	luteolin-6C-arabinoside-8C-rhamnoside	C-glycosylated flavonoid	OC1C(O)C(OC(C)C1O)c4c(O)c(C2OCC(O)C(O)C2O)c(O)c3C(=O)C=C(Oc34)c5ccc(O)c(O)c5	563.138	C26H27O14	-4.83	14.3821	MSn elucid		0	49794319	see Supp. Text
anion	luteolin-8C-rhamnosyl-O-arabinoside	C-glycosylated flavonoid	Oc1ccc(cc1O)C2=CC(=O)c3c(O)cc(O)c(c3O2)C5OCC(OC4OC(C)C(O)C(O)C4O)C(O)C5O	563.138	C26H27O14	-4.83	15.1423	MSn elucid		0	5282151	see Supp. Text
anion	apigenin-6C-glucoside-8C-arabinoside	C-glycosylated flavonoid	C12=C(C(=C(C(=C1C(C=C(O2)C=3C=CC(=CC3)O)=O)O)C4C(C(C(C(O4)CO)O)O)O)O)C5C(C(C(CO5)O)O)O	563.138	C26H27O14	-4.83	12.7838	MSn identity	Analyticon	3550102	3550102
anion	UDP-galactose	nucleoside	OCC1OC(OP(O)(=O)OP(O)(=O)OCC2OC(C(O)C2O)N2C=CC(O)=NC2=O)C(O)C(O)C1O	565.046	C15H23O17N2P2	-3.06	2.02007	MSn identity	Sigma-Aldrich	1166	101289920
anion	UDP-glucose	nucleoside	C1=CN(C(=O)NC1=O)C2C(C(C(O2)COP(=O)(O)OP(=O)(O)OC3C(C(C(C(O3)CO)O)O)O)O)O	565.046	C15H23O17N2P2	-3.06	2.6454	MSn identity	Sigma-Aldrich	1166	18068
anion	9-O-acetyl-G(e8-O-4)tricin	flavonolignan	Oc1ccc(cc1OC)[C@@H](O)[C@H](COC(C)=O)Oc2c(OC)cc(cc2OC)C4=CC(=O)c3c(cc(O)cc3O)O4	567.148	C29H27O12	-5.82	27.3442	MSn identity	synthesis	0	21575482	Lan et al. (2016) Plant Physiol. 171, 810
anion	9-O-acetyl-G(t8-O-4)tricin	flavonolignan	Oc1ccc(cc1OC)[C@H](O)[C@H](COC(C)=O)Oc2c(OC)cc(cc2OC)C4=CC(=O)c3c(cc(O)cc3O)O4	567.149	C29H27O12	-2.96	27.0499	MSn identity	synthesis	0	21575482	Lan et al. (2016) Plant Physiol. 171, 810
anion	dihydroxyindole-3-acetic acid (alanyl-hydroxyphenylacetic acid) hexoside	glycoside	O=C(O)C(C)NC(=O)Cc1ccc(cc1)OC4C(CO)OC(Oc2cc3c(CC(=O)O)c[NH]c3cc2O)C(O)C4O	573.17	C27H29O12N2	-4.53	14.0131	MSn elucid		0	0	see Supp. Text
anion	maysin	C-glycosylated flavonoid	Oc1ccc(cc1O)C=3Oc2cc(O)c(c(O)c2C(=O)C=3)C5OC(C)C(=O)C(O)C5OC4OC(C)C(O)C(O)C4O	575.139	C27H27O14	-3.15	17.0046	MSn elucid		194340	44257949	see Supp. Text
anion	maysin 2	C-glycosylated flavonoid	Oc1ccc(cc1O)C=3Oc2cc(O)c(c(O)c2C(=O)C=3)C5OC(C)C(=O)C(O)C5OC4OC(C)C(O)C(O)C4O	575.139	C27H27O14	-3.15	17.5631	MSn elucid		194340	44257949	see Supp. Text
anion	maysin 3	C-glycosylated flavonoid	Oc1ccc(cc1O)C=3Oc2cc(O)c(c(O)c2C(=O)C=3)C5OC(C)C(=O)C(O)C5OC4OC(C)C(O)C(O)C4O	575.139	C27H27O14	-3.15	18.3019	MSn elucid		194340	44257949	see Supp. Text
anion	apigenin-6C-glucoside-8C-rhamnoside	C-glycosylated flavonoid	C12=C(C(=C(C(=C1C(C=C(O2)C=3C=CC(=CC3)O)=O)O)C4C(C(C(C(O4)CO)O)O)O)O)C5C(C(C(C(O5)C)O)O)O	577.153	C27H29O14	-5.024	14.8825	MSn identity	Analyticon	3559211	44257717
anion	luteolin-8C-rhamnosyl(1->2)fucoside	C-glycosylated flavonoid	Oc1ccc(cc1O)C2=CC(=O)c3c(O)cc(O)c(c3O2)C5OC(C)C(O)C(O)C5OC4OC(C)C(O)C(O)C4O	577.153	C27H29O14	-5.024	16.1349	MSn elucid		0	5282151	see Supp. Text
anion	apigenin-C-rhamnoside-O-glucoside	C-glycosylated flavonoid	OC1C(O)C(O)C(C)OC1c2c(O)c3C(=O)C=C(Oc3cc2O)c4ccc(cc4)OC5OC(CO)C(O)C(O)C5O	577.153	C27H29O14	-5.024	18.6919	MSn elucid		0	44258346	see Supp. Text
anion	apigenin-C-rhamnosyl(1->2)glucoside	C-glycosylated flavonoid	Oc1ccc(cc1)C=3Oc2cc(O)c(c(O)c2C(=O)C=3)C5OC(CO)C(O)C(O)C5OC4OC(C)C(O)C(O)C4O	577.153	C27H29O14	-5.024	14.1694	MSn elucid		14630650	5282151	see Supp. Text
anion	luteolin-6C-rhamnosyl(1->2)fucoside	C-glycosylated flavonoid	Oc1ccc(cc1O)C=3Oc2cc(O)c(c(O)c2C(=O)C=3)C5OC(C)C(O)C(O)C5OC4OC(C)C(O)C(O)C4O	577.155	C27H29O14	-1.54	17.5057	MSn elucid		131750983	131750983	see Supp. Text
anion	sinapyl alcohol (sinapoyl) hexoside	phenylpropanoid	O=C(OC2OC(CO)C(O)C(O)C2OC/C=C/c1ccc(O)c(OC)c1)/C=C/c3cc(OC)c(O)c(OC)c3	577.19	C28H33O13	-5.31	17.5394	MSn elucid		0	0	see Supp. Text
anion	luteolin-6C-arabinoside-8C-glucoside	C-glycosylated flavonoid	OC1C(O)C(O)C(OC1CO)c4c(O)c(C2OCC(O)C(O)C2O)c(O)c3C(=O)C=C(Oc34)c5ccc(O)c(O)c5	579.134	C26H27O15	-3.48	11.8626	MSn elucid		73802481	44257925	see Supp. Text
anion	tricin glyceric acid aryl ether-O-hexoside	O-glycosylated flavonoid	O=C(O)C(O)COc1c(OC)cc(cc1OC)C2=CC(=O)c3c(O)cc(cc3O2)OC4OC(CO)C(O)C(O)C4O	579.134	C26H27O15	-3.48	16.0272	MSn elucid		0	11294177	see Supp. Text
anion	quercetin-3-O-(phenylacetyl)-hexoside	glycoside	Oc1ccc(cc1O)C=4Oc5cc(O)cc(O)c5C(=O)C=4OC3OC(CO)C(OC(=O)Cc2ccccc2)C(O)C3O	581.127	C29H25O13	-4.74	22.2198	MSn elucid / MS3 identity	Sigma-Aldrich	0	5280804	quercetin
anion	Gox(8-O-4)S(8-5)G	oligolignol	Oc1ccc(cc1OC)C(=O)C(CO)Oc2c(OC)cc(cc2OC)C4Oc3c(cc(cc3C4CO)\C=C\CO)OC	581.201	C31H33O11	-3.73	21.6862	MSn elucid		0	0	see Supp. Text
anion	G(8-O-4)S(8-5)Gpr	oligolignol	Oc1ccc(cc1OC)C(O)C(CO)Oc2c(OC)cc(cc2OC)C4Oc3c(cc(cc3C4CO)\C=C\C=O)OC	581.201	C31H33O11	-3.73	22.334	MSn identity	synthesis	75579704	75579704	Morreel et al. (2004) Plant Physiol. 136, 3537
anion	G(e8-O-4)S(8-5)G	oligolignol	Oc1ccc(cc1OC)[C@@H](O)[C@H](CO)Oc2c(OC)cc(cc2OC)C4Oc3c(cc(cc3C4CO)\C=C\CO)OC	583.217	C31H35O11	-2.98	20.9566	MSn identity	synthesis	11006411	11006411	Morreel et al. (2004) Plant Physiol. 136, 3537
anion	G(t8-O-4)S(8-5)G	oligolignol	Oc1ccc(cc1OC)[C@H](O)[C@H](CO)Oc2c(OC)cc(cc2OC)C4Oc3c(cc(cc3C4CO)\C=C\CO)OC	583.217	C31H35O11	-2.64	20.1975	MSn identity	synthesis	21627696	21627696	Morreel et al. (2004) Plant Physiol. 136, 3537
anion	G(8-O-4)S(8-O-4)pCA	oligolignol	C=1C=C(C(=CC1C(C(OC=2C(=CC(=CC2OC)C(C(OC=3C=CC(=CC3)C=CC(=O)O)CO)O)OC)CO)O)OC)O	585.196	C30H33O12	-3.67	18.9624	MSn elucid		0	51136395	see Supp. Text
anion	dihydroxyindole-3-acetic acid (seryl-hydroxyphenylacetic acid) hexoside	glycoside	O=C(O)C(CO)NC(=O)Cc1ccc(cc1)OC4C(CO)OC(Oc2cc3c(CC(=O)O)c[NH]c3cc2O)C(O)C4O	589.166	C27H29O13N2	-2.13	12.2877	MSn elucid		0	0	see Supp. Text
anion	chrysoeriol-8C-rhamnosyl(1->2)fucoside	C-glycosylated flavonoid	Oc1ccc(cc1OC)C2=CC(=O)c3c(O)cc(O)c(c3O2)C5OC(C)C(O)C(O)C5OC4OC(C)C(O)C(O)C4O	591.169	C28H31O14	-5.48	18.1459	MSn elucid		0	74977719	see Supp. Text
anion	chrysoeriol-6C-rhamnosyl(1->2)fucoside	C-glycosylated flavonoid	Oc1ccc(cc1OC)C=3Oc2cc(O)c(c(O)c2C(=O)C=3)C5OC(C)C(O)C(O)C5OC4OC(C)C(O)C(O)C4O	591.169	C28H31O14	-5.48	19.6463	MSn elucid		74977694	74977694	see Supp. Text
anion	disinapoyl hexoside	phenylpropanoid	O=C(OC2OC(CO)C(O)C(O)C2OC(=O)/C=C/c1cc(OC)c(O)c(OC)c1)/C=C/c3cc(OC)c(O)c(OC)c3	591.169	C28H31O14	-5.48	18.7931	MSn elucid		3347980	3347980	see Supp. Text
anion	disinapoyl hexoside 2	phenylpropanoid	O=C(OC2OC(CO)C(OC(=O)/C=C/c1cc(OC)c(O)c(OC)c1)C(O)C2O)/C=C/c3cc(OC)c(O)c(OC)c3	591.169	C28H31O14	-5.48	18.7931	MSn elucid		0	0	see Supp. Text
anion	luteolin-6C-rhamnosyl(1->2)glucoside	C-glycosylated flavonoid	Oc1ccc(cc1O)C=3Oc2cc(O)c(c(O)c2C(=O)C=3)C5OC(CO)C(O)C(O)C5OC4OC(C)C(O)C(O)C4O	593.149	C27H29O15	-4.19	12.8483	MSn elucid		25202481	131750983	see Supp. Text
anion	kaempherol-3-O-rhamnosyl-(1->6)-glucoside	O-glycosylated flavonoid	Oc1ccc(cc1)C=4Oc5cc(O)cc(O)c5C(=O)C=4OC3OC(COC2OC(C)C(O)C(O)C2O)C(O)C(O)C3O	593.149	C27H29O15	-4.19	15.579	MSn elucid		12313332	12313332	Crupi et al. (2014) J. Mass Spectrom. 49, 1025
anion	apigenin-6_8C-diglucoside	C-glycosylated flavonoid	C12=C(C(=C(C(=C1C(C=C(O2)C=3C=CC(=CC3)O)=O)O)C4C(C(C(C(O4)CO)O)O)O)O)C5C(C(C(C(O5)CO)O)O)O	593.149	C27H29O15	-4.19	11.7873	MSn identity	Analyticon	3084407	3084407
anion	quercetin-3-O-glucoside-7-O-arabinoside	O-glycosylated flavonoid	OC5C(O)C(O)C(CO)OC5OC=2C(=O)c3c(O)cc(cc3OC=2c1ccc(O)c(O)c1)OC4OCC(O)C(O)C4O	595.127	C26H27O16	-5.69	10.5284	MSn elucid / MS3 identity		74978152	14130922	quercetin
anion	selgin-7-O-(4-O-phenylacetyl)-glucoside	glycoside	Oc1cc(cc(OC)c1O)C2=CC(=O)c3c(O)cc(cc3O2)OC5OC(CO)C(OC(=O)Cc4ccccc4)C(O)C5O	595.144	C30H27O13	-2.61	24.11	MSn elucid		0	74977744	see Supp. Text
anion	caproyl dihydroxyindole-3-acetic acid (hydroxyphenylacetyl) hexoside	glycoside	Oc1ccc(cc1)CC(=O)OC4C(CO)OC(Oc2cc3c(CC(=O)O)c[NH]c3cc2OC(=O)CCCCC)C(O)C4O	600.206	C30H34O12N	-4.13	19.9994	MSn elucid		0	0	see Supp. Text
anion	quercetin-3-O-(hydroxyadipoyl)-hexoside	O-glycosylated flavonoid	O=C(O)C(O)CCCC(=O)OC4C(O)C(O)C(CO)OC4OC=1C(=O)c3c(O)cc(O)cc3OC=1c2ccc(O)c(O)c2	607.129	C27H27O16	-2.95	15.7571	MSn elucid		0	14185727	46, 62 and 102 Da losses also in MS/MS of 2-hydroxyadipic acid (FooDB)
anion	chrysoeriol-7-O-pentosyl-(1->2)-hexuronide	O-glycosylated flavonoid	C12=CC(=CC(=C1C(C=C(O2)C=3C=C(C(=CC3)O)OC)=O)O)OC4C(C(C(C(O4)C(O)=O)O)O)OC5OCC(C(C5O)O)O	607.129	C27H27O16	-2.91	16.631	MSn elucid		0	5282152	see Supp. Text
anion	luteolin-6C-glucosyl(1->2)glucoside	C-glycosylated flavonoid	Oc1ccc(cc1O)C=3Oc2cc(O)c(c(O)c2C(=O)C=3)C5OC(CO)C(O)C(O)C5OC4OC(CO)C(O)C(O)C4O	609.143	C27H29O16	-4.33	11.4564	MSn elucid		13846903	50993776
anion	rutin	O-glycosylated flavonoid	Oc1ccc(cc1O)C=4Oc5cc(O)cc(O)c5C(=O)C=4OC3OC(COC2OC(C)C(O)C(O)C2O)C(O)C(O)C3O	609.143	C27H29O16	-4.33	14.2894	MSn identity	Roth	5293655	5280805
anion	hydroxyphenylacetic acid (hydroxyphenylacetyl hexose) hexoside	phenylethanoid	Oc1ccc(cc1)CC(=O)OC4C(O)C(O)C(CO)OC4Oc3ccc(CC(=O)OC2OC(CO)C(O)C(O)C2O)cc3	609.179	C28H33O15	-5.26	13.1168	MSn elucid		0	101117586	see Supp. Text
anion	eriodictyol-7-O-(caffeoyl)-glucoside	glycoside	Oc1ccc(cc1O)/C=C/C(=O)OCC5OC(Oc2cc3OC(CC(=O)c3c(O)c2)c4ccc(O)c(O)c4)C(O)C(O)C5O	611.138	C30H27O14	-4.7	18.1346	MSn elucid		0	0	m/z 449 and 475: 1,4A- and 1,3A- ions
anion	oxiglutathione	glutathione	C(CC(=O)NC(CSSCC(C(=O)NCC(=O)O)NC(=O)CCC(C(=O)O)N)C(=O)NCC(=O)O)C(C(=O)O)N	611.142	C20H31O12N6S2	-3.96	3.05434	MSn identity	Sigma-Aldrich	975	65359
anion	divanilloyl pentosyl hexoside	benzenoid	Oc1ccc(cc1OC)C(=O)OC4OC(COC3OCC(O)C(O)C3OC(=O)c2ccc(O)c(OC)c2)C(O)C(O)C4O	611.158	C27H31O16	-6.09	12.1885	MSn elucid / MS3 identity	Acros	0	90801015	vanillic acid
anion	G(t8-O-4)S 4-O-hexoside	(neo)lignan	COc3cc(\C=C\CO)cc(OC)c3OC(CO)C(O)c2ccc(OC1OC(CO)C(O)C(O)C1O)c(OC)c2	613.211	C28H37O15	-4.66	13.3298	MSn elucid		72759220	72759220	see Supp. Text
anion	S-(11-hydroperoxyoctadecatrienoic acid)-glutathione	glutathione	O=C(NC(CSC(CCCC)/C=C/C(C/C=C\C/C=C\CCCC(=O)O)OO)C(=O)NCC(=O)O)CCC(N)C(=O)O	616.289	C28H46O10N3S	-3.54	23.5436	MSn elucid / MS3 identity	Sigma-Aldrich	0	0	glutathione
anion	2prpr-O-acetyl-maysin	C-glycosylated flavonoid	Oc1ccc(cc1O)C=3Oc2cc(O)c(c(O)c2C(=O)C=3)C5OC(C)C(=O)C(O)C5OC4OC(C)C(O)C(O)C4OC(C)=O	617.149	C29H29O15	-3.22	19.0223	MSn elucid		0	44257949	see Supp. Text
anion	2prpr-O-acetyl-maysin 2	C-glycosylated flavonoid	Oc1ccc(cc1O)C=3Oc2cc(O)c(c(O)c2C(=O)C=3)C5OC(C)C(=O)C(O)C5OC4OC(C)C(O)C(O)C4OC(C)=O	617.149	C29H29O15	-3.22	19.5198	MSn elucid		0	44257949	see Supp. Text
anion	chrysoeriol-6_8C-diglucoside	C-glycosylated flavonoid	OC1C(O)C(O)C(OC1CO)c4c(O)c(C2OC(CO)C(O)C(O)C2O)c(O)c3C(=O)C=C(Oc34)c5ccc(O)c(OC)c5	623.158	C28H31O16	-5.63	12.1705	MSn elucid		14730445	14730445	see Supp. Text
anion	isorhamnetin 3-O-rhamnosyl(1->2)glucoside	O-glycosylated flavonoid	CC1C(C(C(C(O1)OC2C(C(C(OC2OC3=C(OC4=CC(=CC(=C4C3=O)O)O)C5=CC(=C(C=C5)O)OC)CO)O)O)O)O)O	623.158	C28H31O16	-5.63	14.8909	MSn elucid		13915237	13915237	see Supp. Text
anion	quercetin dihexoside 1	O-glycosylated flavonoid	OC5C(O)C(O)C(CO)OC5Oc2cc3OC(=C(OC1OC(CO)C(O)C(O)C1O)C(=O)c3c(O)c2)c4ccc(O)c(O)c4	625.138	C27H29O17	-4.3	11.8634	MSn elucid / MS3 identity	Sigma-Aldrich	13345442	14130922	quercetin
anion	quercetin dihexoside 2	O-glycosylated flavonoid	OC5C(O)C(O)C(CO)OC5Oc2cc3OC(=C(OC1OC(CO)C(O)C(O)C1O)C(=O)c3c(O)c2)c4ccc(O)c(O)c4	625.139	C27H29O17	-2.58	12.7126	MSn elucid / MS3 identity	Sigma-Aldrich	13345442	14130922	quercetin
anion	chrysoeriol-6C-2prpr-O-acetyl-rhamnosyl(1->2)rhamnoside	C-glycosylated flavonoid	Oc1ccc(cc1OC)C=3Oc2cc(O)c(c(O)c2C(=O)C=3)C5OC(C)C(O)C(O)C5OC4OC(C)C(O)C(O)C4OC(C)=O	633.18	C30H33O15	-4.63	22.2227	MSn elucid		0	74977694	see Supp. Text
anion	dihydroxyindole-3-acetic acid (benzoyl) hexosyl hexoside	glycoside	O=C(O)Cc4cnc5cc(O)c(OC3OC(COC1OC(CO)C(O)C(O)C1O)C(OC(=O)c2ccccc2)C(O)C3O)cc45	634.175	C29H32O15N	-4.04	18.2611	MSn elucid		0	0	see Supp. Text
anion	2prpr-O-oxoethylene glycol-maysin	C-glycosylated flavonoid	Oc1ccc(cc1O)C=3Oc2cc(O)c(c(O)c2C(=O)C=3)C5OC(C)C(=O)C(O)C5OC4OC(C)C(O)C(O)C4OC(O)CO	635.159	C29H31O16	-3.82	19.213	MSn elucid		0	44257949	see Supp. Text; oxo-ethyleneglycol is attached to terminal rhamnosyl moiety (product ions at m/z 411 and m/z 617 to m/z 515 fragmentation; Supp. Fig. 19)
anion	feruloyl (dihydro-p-coumaroyl) pentosyl hexose	phenylpropanoid	Oc1ccc(cc1OC)/C=C/C(=O)OC4OC(COC3OCC(OC(=O)CCc2ccc(O)cc2)C(O)C3O)C(O)C(O)C4O	635.196	C30H35O15	-3.62	17.0115	MSn elucid		0	0	see Supp. Text
anion	chrysoeriol-7-O-hexuronide-3pr-O-hexoside	O-glycosylated flavonoid	O=C(O)C5OC(Oc1cc(O)c2C(=O)C=C(Oc2c1)c4ccc(OC3OC(CO)C(O)C(O)C3O)c(OC)c4)C(O)C(O)C5O	637.139	C28H29O17	-2.72	14.8313	MSn elucid		0	5490298	see Supp. Text
anion	tricin-7-O-pentosyl(1->2)hexuronide	O-glycosylated flavonoid	COc1cc(cc(OC)c1O)C2=CC(=O)c3c(O)cc(cc3O2)OC5OC(C(=O)O)C(O)C(O)C5OC4OCC(O)C(O)C4O	637.139	C28H29O17	-2.72	16.5266	MSn elucid / MS3 identity	Sigma-Aldrich	0	131752755	tricin
anion	dihydroxyindole-3-acetic acid (eriodictyol-O-) hexoside	glycoside	Oc1ccc(cc1O)C2CC(=O)c3c(O)cc(cc3O2)OC6C(CO)OC(Oc4cc5c(CC(=O)O)c[NH]c5cc4O)C(O)C6O	638.15	C31H28O14N	-2.63	18.0705	MSn elucid / MS3 identity	Sigma-Aldrich	0	0	eriodictyol
anion	dihydroferuloyl (vanilloyl) pentosyl hexoside	glycoside	O=C(OC1OC(CC(O)C1O)OC3C(O)C(O)C(OC(=O)CCc2ccc(O)c(OC)c2)OC3CO)c4ccc(O)c(OC)c4	639.191	C29H35O16	-3.58	15.2093	MSn elucid		0	10837248	see Supp. Text
anion	divanilloyl hexosyl hexoside	benzenoid	O=C(OC3OC(COC1OC(CO)C(O)C(O)C1O)C(O)C(O)C3OC(=O)c2ccc(O)c(OC)c2)c4ccc(O)c(OC)c4	641.169	C28H33O17	-5.65	13.026	MSn elucid		0	10837248	see Supp. Text
anion	vanilloyl syringoyl hexosyl pentoside	benzenoid	O=C(OC3OCC(OC1OC(CO)C(O)C(O)C1O)C(O)C3OC(=O)c2ccc(O)c(OC)c2)c4cc(OC)c(O)c(OC)c4	641.169	C28H33O17	-5.65	12.3041	MSn elucid / MS3 identity	Sigma-Aldrich	0	101166910	syringic acid
anion	dihydroxymethoxybenzyl alcohol (vanilloyl) hexoside	glycoside	Oc1ccc(cc1OC)C(=O)OC4C(O)C(OC2OC(CO)C(O)C(O)C2O)C(CO)OC4OCc3cc(O)c(O)c(OC)c3	643.186	C28H35O17	-2.86	11.3779	MSn elucid		0	70697859	see Supp. Text
anion	S(t8-O-4)S 4-O-hexoside	(neo)lignan	COc3cc(\C=C\CO)cc(OC)c3O[C@H](CO)[C@H](O)c2cc(OC)c(OC1OC(CO)C(O)C(O)C1O)c(OC)c2	643.221	C29H39O16	-4.77	13.7823	MSn elucid		0	0	see Supp. Text
anion	S(e8-O-4)S 4-O-hexoside	(neo)lignan	COc3cc(\C=C\CO)cc(OC)c3O[C@@H](CO)[C@H](O)c2cc(OC)c(OC1OC(CO)C(O)C(O)C1O)c(OC)c2	643.221	C29H39O16	-4.77	14.2476	MSn elucid		0	0	see Supp. Text
anion	dihydroxyindole-3-acetic acid (phenylacetyl) hexosyl hexoside	glycoside	O=C(O)Cc4cnc5cc(O)c(OC3OC(COC1OC(CO)C(O)C(O)C1O)C(OC(=O)Cc2ccccc2)C(O)C3O)cc45	648.191	C30H34O15N	-3.04	17.6746	MSn elucid		0	0	see Supp. Text
anion	dihydroxyindole-3-acetic acid (phenylacetyl) hexosyl hexoside 2	glycoside	O=C(O)Cc4cnc5cc(O)c(OC3OC(COC1OC(CO)C(O)C(O)C1O)C(OC(=O)Cc2ccccc2)C(O)C3O)cc45	648.191	C30H34O15N	-3.04	18.659	MSn elucid		0	0	see Supp. Text
anion	dihydroxyindole-3-acetic acid (hydroxybenzoyl) hexosyl hexoside	glycoside	Oc1ccc(cc1)C(=O)OC5C(COC2OC(CO)C(O)C(O)C2O)OC(Oc3cc4c(CC(=O)O)c[NH]c4cc3O)C(O)C5O	650.169	C29H32O16N	-4.98	11.8715	MSn elucid		0	0	see Supp. Text
anion	chrysoeriol-7-O-hexuronyl(1->2)hexuronide	O-glycosylated flavonoid	O=C(O)C5OC(OC4C(O)C(O)C(OC4Oc1cc2OC(=CC(=O)c2c(O)c1)c3ccc(O)c(OC)c3)C(=O)O)C(O)C(O)C5O	651.117	C28H27O18	-5.18	14.4284	MSn elucid		74977705	44258230	see Supp. Text
anion	luteolin-8C-[sinapoyl-(->2)-glucoside]	glycoside	OC2C(O)C(OC(=O)/C=C/c1cc(OC)c(O)c(OC)c1)C(OC2CO)c4c(O)cc(O)c3C(=O)C=C(Oc34)c5ccc(O)c(O)c5	653.149	C32H29O15	-3.56	18.1561	MSn elucid		0	0	see Supp. Text; sinapic acid moiety is clear from MS/MS, luteolin 8C-glucoside is clear from MS3 of m/z 447
anion	di(dihydroxyindole-3-acetic acid)-(caproyl) hexoside	indole	O=C(O)Cc5cnc4cc(OC3C(CO)OC(Oc1cc2ncc(CC(=O)O)c2cc1O)C(OC(=O)CCCCC)C3O)c(O)cc45	655.212	C32H35O13N2	-4.26	19.8444	MSn elucid		0	0	see Supp. Text
anion	di(dihydroxyindole-3-acetic acid)-(caproyl) hexoside 2	indole	O=C(O)Cc5cnc4cc(OC3C(CO)OC(Oc1cc2ncc(CC(=O)O)c2cc1O)C(OC(=O)CCCCC)C3O)c(O)cc45	655.212	C32H35O13N2	-4.26	20.3834	MSn elucid		0	0	see Supp. Text
anion	dihydroxyindole-3-acetic acid (leucocyanidin-3-O-) hexoside	glycoside	Oc1ccc(cc1O)C2Oc3cc(cc(O)c3C(O)C2O)OC6C(CO)OC(Oc4cc5c(CC(=O)O)c[NH]c5cc4O)C(O)C6O	656.158	C31H30O15N	-5.49	13.5994	MSn elucid		0	0	leucyanidin moiety: m/z 125 and 153 ions in MS/MS
anion	dihydroxyindole-3-acetic acid (tetrahydrodipiconiloyl protocatechoyl) hexoside	glycoside	O=C(O)C=1CCCC(N=1)C(=O)Oc2ccc(cc2O)C(=O)OC5C(CO)OC(Oc3cc4c(CC(=O)O)cnc4cc3O)C(O)C5O	657.157	C30H29O15N2	-0.14	14.2936	MSn elucid		0	0	see Supp. Text
anion	H(t8-O-4)tricin-4prpr-O-hexoside	(neo)lignan	Oc1cc(O)cc2OC(=CC(=O)c12)c5cc(OC)c(O[C@@H](CO)[C@@H](O)c3ccc(cc3)OC4OC(CO)C(O)C(O)C4O)c(OC)c5	657.181	C32H33O15	-2.73	19.6411	MSn elucid		0	12309350	see Supp. Text
anion	H(e8-O-4)tricin-4prpr-O-hexoside	(neo)lignan	Oc1cc(O)cc2OC(=CC(=O)c12)c5cc(OC)c(O[C@@H](CO)[C@H](O)c3ccc(cc3)OC4OC(CO)C(O)C(O)C4O)c(OC)c5	657.181	C32H33O15	-2.73	20.1777	MSn elucid		0	12309350	see Supp. Text
anion	S(e8-O-4)S(e8-O-4)S	oligolignol	COc1cc(cc(OC)c1O)C(O)C(CO)Oc2c(cc(cc2OC)C(O)C(CO)Oc3c(OC)cc(\C=C\CO)cc3OC)OC	661.247	C33H41O14	-5.13	16.5274	MSn elucid		0	0	see Supp. Text
anion	dihydroxyindole-3-acetic acid (hydroxyphenylacetyl) hexosyl hexoside	glycoside	Oc1ccc(cc1)CC(=O)OC5C(COC2OC(CO)C(O)C(O)C2O)OC(Oc3cc4c(CC(=O)O)c[NH]c4cc3O)C(O)C5O	664.185	C30H34O16N	-4.8	12.5305	MSn elucid		0	0	see Supp. Text
anion	dihydroxyindole-3-acetic acid (hydroxyphenylacetyl) hexosyl hexoside 2	glycoside	Oc1ccc(cc1)CC(=O)OC5C(COC2OC(CO)C(O)C(O)C2O)OC(Oc3cc4c(CC(=O)O)c[NH]c4cc3O)C(O)C5O	664.185	C30H34O16N	-4.8	13.1727	MSn elucid		0	0	see Supp. Text
anion	dihydroxyindole-3-acetic acid (hydroxyphenylacetyl) hexosyl hexoside 3	glycoside	Oc1ccc(cc1)CC(=O)OC5C(COC2OC(CO)C(O)C(O)C2O)OC(Oc3cc4c(CC(=O)O)c[NH]c4cc3O)C(O)C5O	664.185	C30H34O16N	-4.8	13.7014	MSn elucid		0	0	see Supp. Text
anion	dihydroxyindole-3-acetic acid (hydroxyphenylacetyl) hexosyl hexoside 4	glycoside	Oc1ccc(cc1)CC(=O)OC5C(COC2OC(CO)C(O)C(O)C2O)OC(Oc3cc4c(CC(=O)O)c[NH]c4cc3O)C(O)C5O	664.185	C30H34O16N	-4.8	14.0602	MSn elucid		0	0	see Supp. Text
anion	tricin-hexosyl-hexuronide	O-glycosylated flavonoid	C12=CC(=CC(=C1C(C=C(O2)C=3C=C(C(=C(C3)OC)O)OC)=O)O)OC4OC(C(C(C4O)O)OC5C(C(C(C(O5)CO)O)O)O)C(=O)O	667.15	C29H31O18	-2.85	14.9115	MSn elucid / MS3 identity	Sigma-Aldrich	0	131752755	tricin
anion	tricin-7-O-hexosyl-(1->2)-hexuronide	O-glycosylated flavonoid	C12=CC(=CC(=C1C(C=C(O2)C=3C=C(C(=C(C3)OC)O)OC)=O)O)OC4OC(C(C(C4O)O)OC5C(C(C(C(O5)CO)O)O)O)C(=O)O	667.15	C29H31O18	-2.85	15.2766	MSn elucid / MS3 identity	Sigma-Aldrich	0	131752755	tricin
anion	sinapoyl (vanilloyl pentosyl) hexose	glycoside	COc1cc(cc(OC)c1O)/C=C/C(=O)OC4OC(CO)C(O)C(O)C4OC3OCC(O)C(O)C3OC(=O)c2ccc(O)c(OC)c2	667.185	C30H35O17	-5.06	14.3011	MSn elucid		0	0	see Supp. Text
anion	protocatechusalcohol (hexosyl sinapoyl) hexoside	glycoside	O=C(OC2OC(CO)C(O)C(O)C2OCc1ccc(O)c(O)c1)/C=C/c4cc(OC)c(OC3OC(CO)C(O)C(O)C3O)c(OC)c4	669.201	C30H37O17	-3.66	13.9916	MSn elucid		0	0	see Supp. Text
anion	9-O-p-coumaroyl-G(8-O-4)tricin	flavonolignan	C12=CC(=CC(=C1C(C=C(O2)C=3C=C(C(=C(C3)OC)OC(COC(=O)C=CC=4C=CC(=CC4)O)C(C=5C=CC(=C(C5)OC)O)O)OC)=O)O)O	671.175	C36H31O13	-3.52	27.9404	MSn identity	synthesis	73178526	73178526	Lan et al. (2016) Plant Physiol. 171, 810
anion	dihydroxyindole-3-acetic acid (vanilloyl) hexosyl hexoside	glycoside	Oc1ccc(cc1OC)C(=O)OC5C(COC2OC(CO)C(O)C(O)C2O)OC(Oc3cc4c(CC(=O)O)cnc4cc3O)C(O)C5O	680.18	C30H34O17N	-4.02	11.9251	MSn elucid		0	0	see Supp. Text
anion	tricin-7-O-hexuronyl-(1->2)-hexuronide	O-glycosylated flavonoid	C12=CC(=CC(=C1C(C=C(O2)C=3C=C(C(=C(C3)OC)O)OC)=O)O)OC4C(C(C(C(O4)C(O)=O)O)O)OC5C(C(C(C(O5)C(O)=O)O)O)O	681.128	C29H29O19	-4.22	14.477	MSn elucid / MS3 identity	Sigma-Aldrich	131752191	131752755	tricin
anion	G(t8-O-4)tricin-7-O-hexoside 1	flavonolignan	Oc1ccc(cc1OC)[C@H](O)[C@H](CO)Oc2c(OC)cc(cc2OC)C3=CC(=O)c4c(O)cc(cc4O3)OC5OC(CO)C(O)C(O)C5O	687.191	C33H35O16	-3.69	16.5965	MSn elucid / MS3 identity	Sigma-Aldrich	0	11294177	tricin
anion	G(e8-O-4)tricin-7-O-hexoside 1	flavonolignan	Oc1ccc(cc1OC)[C@@H](O)[C@H](CO)Oc2c(OC)cc(cc2OC)C3=CC(=O)c4c(O)cc(cc4O3)OC5OC(CO)C(O)C(O)C5O	687.191	C33H35O16	-3.69	17.4406	MSn elucid / MS3 identity	Sigma-Aldrich	0	11294177	tricin
anion	G(t8-O-4)tricin-7-O-hexoside 2	flavonolignan	Oc1ccc(cc1OC)[C@H](O)[C@H](CO)Oc2c(OC)cc(cc2OC)C3=CC(=O)c4c(O)cc(cc4O3)OC5OC(CO)C(O)C(O)C5O	687.191	C33H35O16	-3.69	18.1775	MSn elucid / MS3 identity	Sigma-Aldrich	0	11294177	tricin
anion	G(e8-O-4)tricin-7-O-hexoside 2	flavonolignan	Oc1ccc(cc1OC)[C@@H](O)[C@H](CO)Oc2c(OC)cc(cc2OC)C3=CC(=O)c4c(O)cc(cc4O3)OC5OC(CO)C(O)C(O)C5O	687.191	C33H35O16	-3.69	18.8533	MSn elucid / MS3 identity	Sigma-Aldrich	0	11294177	tricin
anion	G(t8-O-4)tricin-4prpr-O-hexoside	flavonolignan	Oc1cc(O)cc2OC(=CC(=O)c12)c5cc(OC)c(O[C@@H](CO)[C@@H](O)c4ccc(OC3OC(CO)C(O)C(O)C3O)c(OC)c4)c(OC)c5	687.191	C33H35O16	-3.69	19.6104	MSn elucid / MS3 identity	Sigma-Aldrich	0	12309350	tricin
anion	G(e8-O-4)tricin-4prpr-O-hexoside	flavonolignan	Oc1cc(O)cc2OC(=CC(=O)c12)c5cc(OC)c(O[C@@H](CO)[C@H](O)c4ccc(OC3OC(CO)C(O)C(O)C3O)c(OC)c4)c(OC)c5	687.191	C33H35O16	-3.69	20.2028	MSn elucid / MS3 identity	Sigma-Aldrich	0	12309350	tricin
anion	diferuloyl hexosyl hexose 4	phenylpropanoid	O=C(OC3OC(COC1OC(CO)C(O)C(O)C1O)C(OC(=O)\C=C/c2ccc(O)c(OC)c2)C(O)C3O)/C=C/c4ccc(O)c(OC)c4	693.2	C32H37O17	-5.83	15.6175	MSn elucid		0	0	see Supp. Text
anion	diferuloyl hexosyl hexose 3	phenylpropanoid	O=C(OC3OC(COC1OC(CO)C(O)C(O)C1O)C(OC(=O)\C=C/c2ccc(O)c(OC)c2)C(O)C3O)/C=C/c4ccc(O)c(OC)c4	693.2	C32H37O17	-5.83	16.3121	MSn elucid		0	0	see Supp. Text
anion	diferuloyl hexosyl hexose	phenylpropanoid	Oc1ccc(cc1OC)/C=C/C(=O)OC4OC(COC3OC(CO)C(OC(=O)\C=C/c2ccc(O)c(OC)c2)C(O)C3O)C(O)C(O)C4O	693.2	C32H37O17	-5.83	18.5196	MSn elucid		0	0	see Supp. Text
anion	diferuloyl hexosyl hexose 2	phenylpropanoid	O=C(OC3OC(COC1OC(CO)C(O)C(O)C1O)C(OC(=O)\C=C/c2ccc(O)c(OC)c2)C(O)C3O)/C=C/c4ccc(O)c(OC)c4	693.2	C32H37O17	-5.74	14.9826	MSn elucid		0	0	see Supp. Text
anion	G(e8-O-4)tricin-7-O-hexuronide	flavonolignan	Oc1ccc(cc1OC)[C@@H](O)[C@@H](CO)Oc2c(OC)cc(cc2OC)C3=CC(=O)c4c(O)cc(cc4O3)OC5OC(C(O)C(O)C5O)C(=O)O	701.169	C33H33O17	-4.2	19.0202	MSn elucid / MS3 identity	synthesis	0	74977751	G(e8-O-4)tricin; Lan et al. (2016) Plant Physiol. 171, 810
anion	dihydroxyindole-3-acetic acid (hydroxyindole-3-acetic acid) hexosyl hexoside	indole	O=C(O)Cc1cnc2ccc(cc12)OC6C(COC3OC(CO)C(O)C(O)C3O)OC(Oc4cc5c(CC(=O)O)cnc5cc4O)C(O)C6O	703.195	C32H35O16N2	-5.95	15.9399	MSn elucid		0	0	see Supp. Text
anion	G(8-5)G(8-O-4)tricin	flavonolignan	Oc1ccc(cc1OC)C6Oc2c(cc(cc2OC)C(O)C(CO)Oc3c(OC)cc(cc3OC)C5=CC(=O)c4c(cc(O)cc4O)O5)C6CO	703.201	C37H35O14	-3.18	25.4915	MSn elucid / MS3 identity	Sigma-Aldrich	0	71438425	tricin
anion	S(8-O-4)tricin hexoside	flavonolignan	C12=CC(=CC(=C1C(C=C(O2)C=3C=C(C(=C(C3)OC)OC(CO)C(C=4C=C(C(=C(C4)OC)OC5C(C(C(C(O5)CO)O)O)O)OC)O)OC)=O)O)O	717.2	C34H37O17	-5.44	16.3883	MSn elucid / MS3 identity	Sigma-Aldrich	0	122376003	tricin
anion	S(8-O-4)tricin hexoside 2	flavonolignan	C12=CC(=CC(=C1C(C=C(O2)C=3C=C(C(=C(C3)OC)OC(CO)C(C=4C=C(C(=C(C4)OC)OC5C(C(C(C(O5)CO)O)O)O)OC)O)OC)=O)O)O	717.2	C34H37O17	-5.44	19.7621	MSn elucid / MS3 identity	Sigma-Aldrich	0	122376003	tricin
anion	S(8-O-4)tricin hexoside 3	flavonolignan	C12=CC(=CC(=C1C(C=C(O2)C=3C=C(C(=C(C3)OC)OC(CO)C(C=4C=C(C(=C(C4)OC)OC5C(C(C(C(O5)CO)O)O)O)OC)O)OC)=O)O)O	717.2	C34H37O17	-5.44	20.1587	MSn elucid / MS3 identity	Sigma-Aldrich	0	122376003	tricin
anion	di(dihydroxyindole-3-acetic acid) (hexosyl) hexoside	indole	O=C(O)Cc1cnc2cc(O)c(cc12)OC6C(COC3OC(CO)C(O)C(O)C3O)OC(Oc4cc5c(CC(=O)O)cnc5cc4O)C(O)C6O	719.188	C32H35O17N2	-8.36	13.6251	MSn elucid		0	0	see Supp. Text
anion	di(dihydroxyindole-3-acetic acid) (hexosyl) hexoside 2	indole	O=C(O)Cc1cnc2cc(O)c(cc12)OC6C(COC3OC(CO)C(O)C(O)C3O)OC(Oc4cc5c(CC(=O)O)cnc5cc4O)C(O)C6O	719.191	C32H35O17N2	-4.02	14.3536	MSn elucid		0	0	see Supp. Text
anion	di(dihydroxyindole-3-acetic acid) (hexosyl) hexoside 3	indole	O=C(O)Cc1cnc2cc(O)c(cc12)OC6C(COC3OC(CO)C(O)C(O)C3O)OC(Oc4cc5c(CC(=O)O)cnc5cc4O)C(O)C6O	719.191	C32H35O17N2	-4.02	13.092	MSn elucid		0	0	see Supp. Text
anion	G(8-O-4)G(8-O-4)tricin	flavonolignan	C12=CC(=CC(=C1C(C=C(O2)C=3C=C(C(=C(C3)OC)OC(C(C=4C=CC(=C(C4)OC)OC(C(C=5C=C(C(=CC5)O)OC)O)CO)O)CO)OC)=O)O)O	721.21	C37H37O15	-5.93	22.2439	MSn elucid / MS3 identity	Sigma-Aldrich	0	21575482	tricin
anion	G(8-O-4)G(8-O-4)tricin 2	flavonolignan	C12=CC(=CC(=C1C(C=C(O2)C=3C=C(C(=C(C3)OC)OC(C(C=4C=CC(=C(C4)OC)OC(C(C=5C=C(C(=CC5)O)OC)O)CO)O)CO)OC)=O)O)O	721.21	C37H37O15	-5.93	22.7429	MSn elucid / MS3 identity	Sigma-Aldrich	0	21575482	tricin
anion	feruloyl (sinapoyl) (hexosyl) hexoside	phenylpropanoid	O=C(OC3OC(COC1OC(CO)C(O)C(O)C1O)C(O)C(O)C3OC(=O)/C=C/c2cc(OC)c(O)c(OC)c2)/C=C/c4ccc(O)c(OC)c4	723.211	C33H39O18	-4.74	15.5003	MSn elucid		0	0	tricin
anion	apigenin-O-hexosyl-(6C-glucoside-8C-arabinoside)	C-glycosylated flavonoid	Oc1ccc(cc1)C3=CC(=O)c4c(O)c(c(O)c(C2OCC(O)C(O)C2O)c4O3)C6OC(COC5OC(CO)C(O)C(O)C5O)C(O)C(O)C6O	725.191	C32H37O19	-2.81	12.4981	MSn elucid		74977445	44257718	see Supp. Text
anion	hydroxyphenylacetic acid (phenylacetic acid) (hydroxyphenylacetyl hexose) hexoside	phenylethanoid	Oc1ccc(cc1)CC(=O)OC5C(O)C(OC(=O)Cc2ccccc2)C(CO)OC5Oc4ccc(CC(=O)OC3OC(CO)C(O)C(O)C3O)cc4	727.221	C36H39O16	-4.3	20.6681	MSn elucid		0	0	see Supp. Text
anion	9-O-acetyl-G(8-O-4)tricin-7-O-hexoside	flavonolignan	Oc1ccc(cc1OC)C(O)C(COC(C)=O)Oc2c(OC)cc(cc2OC)C3=CC(=O)c4c(O)cc(cc4O3)OC5OC(CO)C(O)C(O)C5O	729.201	C35H37O17	-2.93	23.0395	MSn elucid / MS3 identity	Sigma-Aldrich	0	11294177	tricin
anion	diferuloyl (acetyl) hexosyl hexoside 2	phenylpropanoid	O=C(OC3OC(COC1OC(CO)C(O)C(O)C1O)C(OC(=O)\C=C/c2ccc(O)c(OC)c2)C(O)C3OC(C)=O)/C=C/c4ccc(O)c(OC)c4	735.211	C34H39O18	-4.66	19.67	MSn elucid		0	0	see Supp. Text
anion	diferuloyl (acetyl) hexosyl hexoside	phenylpropanoid	Oc1ccc(cc1OC)/C=C/C(=O)OC4OC(COC3OC(COC(C)=O)C(OC(=O)/C=C/c2ccc(O)c(OC)c2)C(O)C3O)C(O)C(O)C4O	735.211	C34H39O18	-4.53	20.7583	MSn elucid		0	0	see Supp. Text
anion	apigenin-O-rhamnosyl-6_8C-diglucoside	C-glycosylated flavonoid	Oc1ccc(cc1)C3=CC(=O)c4c(O)c(c(O)c(C2OC(CO)C(O)C(O)C2O)c4O3)C6OC(CO)C(O)C(O)C6OC5OC(C)C(O)C(O)C5O	739.207	C33H39O19	-2.25	12.8034	MSn elucid		0	5282151	see Supp. Text
anion	kaempherol-3-O-rhamnosyl-(1->6)-glucoside-7-O-rhamnoside	O-glycosylated flavonoid	OC6C(O)C(O)C(C)OC6Oc3cc4OC(=C(OC2OC(COC1OC(C)C(O)C(O)C1O)C(O)C(O)C2O)C(=O)c4c(O)c3)c5ccc(O)cc5	739.207	C33H39O19	-2.25	13.8732	MSn elucid / MS3 identity	Sigma-Aldrich	5351997	5351997	kaempherol
anion	G(t8-O-4)S(8-5)G-9-O-hexoside	(neo)lignan	Oc1ccc(cc1OC)C(O)C(CO)Oc2c(OC)cc(cc2OC)C5Oc3c(cc(cc3OC)\C=C\COC4OC(CO)C(O)C(O)C4O)C5CO	745.27	C37H45O16	-2.41	17.5322	MSn elucid		0	102316554	see Supp. Text; QTOF MS/MS clearly shows terminal G unit 8-O-4 coupled. 48 Da loss supports this. 48 Da loss occurs first, then anhydrohexose loss (hexose not on 8-O-4-alcohols). Pseudomolecular ion can also loose 214 Da loss, which is typically for a terminal G(8-O-4) unit coupled to a phenylcoumaran structure (hexose not on phenol!). 214 Da loss = 196 Da (G unit) +18 Da. The latter loss occurs …
anion	G(t8-O-4)S(8-5)G hexoside	(neo)lignan	C=1C=C(C(=CC1C(C(OC=2C(=CC(=CC2OC)C3C(C=4C=C(C=C(C4O3)OC)C=CCO)CO)OC)CO)O)OC)OC5C(C(C(C(O5)CO)O)O)O	745.27	C37H45O16	-2.41	18.2545	MSn elucid		0	102316554	see Supp. Text
anion	G(8-O-4)-9-O-p-coumaroyl-S(8-O-4)G 2	oligolignol	Oc1ccc(cc1)/C=C/C(=O)OCC(Oc2ccc(\C=C\CO)cc2OC)C(O)c4cc(OC)c(OC(CO)C(O)c3ccc(O)c(OC)c3)c(c4)OC	747.262	C40H43O14	-5.35	24.0964	MSn elucid		0	0	see Supp. Text
anion	G(8-O-4)-9-O-p-coumaroyl-S(8-O-4)G	oligolignol	Oc1ccc(cc1)/C=C/C(=O)OCC(Oc2ccc(\C=C\CO)cc2OC)C(O)c4cc(OC)c(OC(CO)C(O)c3ccc(O)c(OC)c3)c(c4)OC	747.262	C40H43O14	-5.35	24.55	MSn elucid		0	0	see Supp. Text
anion	G(8-O-4)S(8-O-4)tricin	flavonolignan	C12=CC(=CC(=C1C(C=C(O2)C=3C=C(C(=C(C3)OC)OC(CO)C(C=4C=C(C(=C(C4)OC)OC(CO)C(O)C=5C=CC(=C(C5)OC)O)OC)O)OC)=O)O)O	751.221	C38H39O16	-4.86	22.9445	MSn elucid / MS3 identity	Sigma-Aldrich	0	21575482	tricin
anion	disinapoyl hexosyl hexose	phenylpropanoid	O=C(OC3OC(COC1OC(CO)C(O)C(O)C1O)C(OC(=O)\C=C/c2cc(OC)c(O)c(OC)c2)C(O)C3O)/C=C/c4cc(OC)c(O)c(OC)c4	753.221	C34H41O19	-4.92	14.7683	MSn elucid		0	0	see Supp. Text
anion	selgin-7-O-(4-O-phenylacetyl)-(6-O-hexosyl)-glucoside	glycoside	Oc1cc(cc(OC)c1O)C2=CC(=O)c3c(O)cc(cc3O2)OC6OC(COC4OC(CO)C(O)C(O)C4O)C(OC(=O)Cc5ccccc5)C(O)C6O	757.195	C36H37O18	-4.59	21.7813	MSn elucid		0	73829963	see Supp. Text
anion	9-O-acetyl-G(8-O-4)G(8-O-4)tricin	flavonolignan	Oc1ccc(cc1OC)C(O)C(COC(C)=O)Oc2ccc(cc2OC)C(O)C(CO)Oc3c(OC)cc(cc3OC)C5=CC(=O)c4c(cc(O)cc4O)O5	763.22	C39H39O16	-6.34	25.5487	MSn elucid / MS3 identity	Sigma-Aldrich	0	12986871	tricin
anion	9-O-acetyl-G(8-O-4)G(8-O-4)tricin 2	flavonolignan	Oc1ccc(cc1OC)C(O)C(COC(C)=O)Oc2ccc(cc2OC)C(O)C(CO)Oc3c(OC)cc(cc3OC)C5=CC(=O)c4c(cc(O)cc4O)O5	763.221	C39H39O16	-4.96	24.8123	MSn elucid / MS3 identity	Sigma-Aldrich	0	12986871	tricin
anion	dihydroxyindole-3-acetic acid (diphenylacetyl) hexosyl hexoside	glycoside	O=C(O)Cc6c[NH]c5cc(OC4OC(COC2OC(CO)C(OC(=O)Cc1ccccc1)C(O)C2O)C(OC(=O)Cc3ccccc3)C(O)C4O)c(O)cc56	766.232	C38H40O16N	-3.7	24.41	MSn elucid		0	0	see Supp. Text
anion	dihydroxyindole-3-acetic acid (diphenylacetyl) dihexoside	glycoside	O=C(O)Cc6c[NH]c5cc(OC3OC(COC(=O)Cc1ccccc1)C(OC(=O)Cc2ccccc2)C(O)C3O)c(OC4OC(CO)C(O)C(O)C4O)cc56	766.232	C38H40O16N	-3.7	24.9973	MSn elucid		0	0	see Supp. Text
anion	dihydroxyindole-3-acetic acid (diphenylacetyl) dihexoside 2	glycoside	O=C(O)Cc6c[NH]c5cc(OC3OC(COC(=O)Cc1ccccc1)C(OC(=O)Cc2ccccc2)C(O)C3O)c(OC4OC(CO)C(O)C(O)C4O)cc56	766.232	C38H40O16N	-3.7	26.0765	MSn elucid		0	0	see Supp. Text
anion	dihydroxyindole-3-acetic acid (diphenylacetyl) dihexoside 3	glycoside	O=C(O)Cc6c[NH]c5cc(OC3OC(COC(=O)Cc1ccccc1)C(OC(=O)Cc2ccccc2)C(O)C3O)c(OC4OC(CO)C(O)C(O)C4O)cc56	766.232	C38H40O16N	-3.7	28.6749	MSn elucid		0	0	see Supp. Text
anion	dihydroxyindole-3-acetic acid-(hydroxyphenylacetyl) (benzoyl) hexosyl hexoside	glycoside	Oc1ccc(cc1)CC(=O)OC6C(COC3OC(CO)C(OC(=O)c2ccccc2)C(O)C3O)OC(Oc4cc5c(CC(=O)O)cnc5cc4O)C(O)C6O	768.21	C37H38O17N	-5.42	19.9138	MSn elucid		0	0	see Supp. Text; loss of benzoic acid (122 Da) from pseudo-molecular ion gives m/z 646 that, upon MS3, looses 102 Da, indicative for a 0,2X- ion formation due to cross-ring cleavage: thus, benzoic acid is positioned on 3,4 or 6 position of second hexosyl residue.
anion	dihydroxyindole-3-acetic acid (dodecanedioyl dihydroxyindole-3-acetic acid) hexoside	indole	O=C(O)CCCCCCCCCCC(=O)Oc4cc5c(cc4OC3OC(CO)C(Oc1cc2ncc(CC(=O)O)c2cc1O)C(O)C3O)ncc5CC(=O)O	769.28	C38H45O15N2	-3.42	23.1385	MSn elucid		0	0	see Supp. Text; loss of 212 Da is evidence for presence of C12 compound, e.g. dodecanedioic acid. However, cleavage from one dihydroxyindole-3-acetic acid residue from the pseudo-molecular ion yields the m/z 562 ion, which upon MS3 expels 102 Da, evidence for 0,2X- cross ring cleavage. Therefore, dodecanedioic acid cannot be on hexose ring, most likely esterified to one of the phenolic functions …
anion	diferuloyl (diacetyl) hexosyl hexose 2	phenylpropanoid	O=C(O)CCCCCCCCCCC(=O)Oc4cc5c(cc4OC3OC(CO)C(Oc1cc2ncc(CC(=O)O)c2cc1O)C(O)C3O)ncc5CC(=O)O	769.28	C38H45O15N2	-3.42	21.5108	MSn elucid		0	0	ferulate confirmed by MS/MS
anion	diferuloyl (diacetyl) hexosyl hexose	phenylpropanoid	Oc1ccc(cc1OC)/C=C/C(=O)OC4OC(COC3OC(COC(C)=O)C(OC(=O)\C=C/c2ccc(O)c(OC)c2)C(O)C3O)C(O)C(O)C4OC(C)=O	777.223	C36H41O19	-2.85	22.3961	MSn elucid		0	0	ferulate confirmed by MS/MS
anion	S(8-O-4)-9-O-p-coumaroyl-S(8-O-4)G 2	oligolignol	Oc1ccc(cc1)/C=C/C(=O)OCC(Oc2ccc(\C=C\CO)cc2OC)C(O)c4cc(OC)c(OC(CO)C(O)c3cc(OC)c(O)c(OC)c3)c(c4)OC	777.274	C41H45O15	-3.65	24.8091	MSn elucid		0	0	see Supp. Text
anion	S(8-O-4)-9-O-p-coumaroyl-S(8-O-4)G	oligolignol	Oc1ccc(cc1)/C=C/C(=O)OCC(Oc2ccc(\C=C\CO)cc2OC)C(O)c4cc(OC)c(OC(CO)C(O)c3cc(OC)c(O)c(OC)c3)c(c4)OC	777.274	C41H45O15	-3.65	25.1114	MSn elucid		0	0	see Supp. Text
anion	dihydroxyindole-3-acetic acid (hydroxyphenylacetyl) (phenylacetyl) hexosyl hexoside	glycoside	Oc1ccc(cc1)CC(=O)OC6C(O)C(OC(=O)Cc2ccccc2)C(COC3OC(CO)C(O)C(O)C3O)OC6Oc4cc5c(CC(=O)O)c[NH]c5cc4O	782.225	C38H40O17N	-6.26	21.4227	MSn elucid		0	0	see Supp. Text
anion	dihydroxyindole-3-acetic acid (hydroxyphenylacetyl) (phenylacetyl) hexosyl hexoside 2	glycoside	Oc1ccc(cc1)CC(=O)OC6C(O)C(OC(=O)Cc2ccccc2)C(COC3OC(CO)C(O)C(O)C3O)OC6Oc4cc5c(CC(=O)O)c[NH]c5cc4O	782.225	C38H40O17N	-6.01	20.6164	MSn elucid		0	0	see Supp. Text
anion	isorhamnetin-O-hexosyl-hexoside-O-4_5_6-trihydroxy-2-methyloxan-3-one ether	O-glycosylated flavonoid	OC6C(O)C(=O)C(C)OC6Oc3cc4OC(=C(OC2OC(CO)C(O)C(O)C2OC1OC(CO)C(O)C(O)C1O)C(=O)c4c(O)c3)c5ccc(O)c(OC)c5	783.195	C34H39O21	-4.89	14.0649	MSn elucid / MS3 identity	Roth	0	13915237	isorhamnetin; oxidized rhamnose moiety is also found in maysin
anion	tricin-7-O-[(4-O-vanilloyl pentosyl)-(1->2)-hexuronide]	O-glycosylated flavonoid	COc1cc(cc(OC)c1O)C2=CC(=O)c3c(O)cc(cc3O2)OC6OC(C(=O)O)C(O)C(O)C6OC5OCC(OC(=O)c4ccc(O)c(OC)c4)C(O)C5O	787.169	C36H35O20	-4.12	17.8069	MSn elucid / MS3 identity	Sigma-Aldrich	0	131752754	tricin
anion	dihydroxyindole-3-acetic acid (diphenylacetyl) hexosyl hexoside	glycoside	Oc1ccc(cc1)CC(=O)OC6C(COC2OC(CO)C(O)C(O)C2O)OC(Oc3cc4ncc(CC(=O)O)c4cc3O)C(OC(=O)Cc5ccc(O)cc5)C6O	798.223	C38H40O18N	-2.74	16.5776	MSn elucid		0	0	see Supp. Text
anion	tricin-7-O-[(4-O-feruloyl pentosyl)-(1->2)-hexuronide]	glycoside	COc1cc(cc(OC)c1O)C2=CC(=O)c3c(O)cc(cc3O2)OC6OC(C(=O)O)C(O)C(O)C6OC5OCC(OC(=O)/C=C/c4ccc(O)c(OC)c4)C(O)C5O	813.186	C38H37O20	-3.5	18.7934	MSn elucid / MS3 identity	Sigma-Aldrich	0	0	tricin
anion	diferuloyl (triacetyl) hexosyl hexoside 2	phenylpropanoid	O=C(OC3OC(COC2OC(COC(C)=O)C(OC(=O)/C=C/c1ccc(O)c(OC)c1)C(O)C2O)C(OC(C)=O)C(O)C3OC(C)=O)/C=C/c4ccc(O)c(OC)c4	819.231	C38H43O20	-5.8	24.9319	MSn elucid		0	0	ferulate confirmed by MS/MS
anion	diferuloyl (triacetyl) hexosyl hexoside	phenylpropanoid	O=C(OC3OC(COC2OC(COC(C)=O)C(OC(=O)/C=C/c1ccc(O)c(OC)c1)C(O)C2O)C(OC(C)=O)C(O)C3OC(C)=O)/C=C/c4ccc(O)c(OC)c4	819.231	C38H43O20	-4.92	23.7795	MSn elucid		0	0	see Supp. Text
anion	G(t8-O-4)tricin-7-O-[hydroxyphenylacetyl-(->2)-glucoside]	glycoside	Oc1ccc(cc1OC)C(O)C(CO)Oc2c(OC)cc(cc2OC)C3=CC(=O)c4c(O)cc(cc4O3)OC6OC(CO)C(O)C(O)C6OC(=O)Cc5ccc(O)cc5	821.227	C41H41O18	-3.58	24.5449	MSn elucid / MS3 identity	synthesis	0	122391242	G(t8-O-4)tricin; Lan et al. (2016) Plant Physiol. 171, 810
anion	di(dihydroxyindole-3-acetic acid) (benzoyl) hexosyl hexoside	glycoside	O=C(O)Cc7c[NH]c6cc(OC5C(COC1OC(CO)C(O)C(O)C1O)OC(Oc2cc3[NH]cc(CC(=O)O)c3cc2O)C(OC(=O)c4ccccc4)C5O)c(O)cc67	823.218	C39H39O18N2	-2.94	20.4573	MSn elucid		0	0	see Supp. Text
anion	tricin-7-O-[(4-O-dimethoxycinnamoyl pentosyl)-(1->2)-hexuronide]	glycoside	COc1cc(cc(OC)c1O)C2=CC(=O)c3c(O)cc(cc3O2)OC6OC(C(=O)O)C(O)C(O)C6OC5OCC(OC(=O)/C=C/c4ccc(OC)c(OC)c4)C(O)C5O	827.202	C39H39O20	-2.38	20.4838	MSn elucid / MS3 identity	Sigma-Aldrich	0	0	tricin
anion	G(8-O-4)tricin-7-O-deoxyhexosyl-hexoside	flavonolignan	Oc1ccc(cc1OC)C(O)C(CO)Oc2c(OC)cc(cc2OC)C3=CC(=O)c4c(O)cc(cc4O3)OC6OC(C)C(O)C(O)C6OC5OC(CO)C(O)C(O)C5O	833.248	C39H45O20	-3.51	17.8223	MSn elucid		0	44258230	see Supp. Text
anion	G(t8-O-4)tricin-7-O-(vanilloyl)-hexoside	glycoside	Oc1ccc(cc1OC)C(O)C(CO)Oc2c(OC)cc(cc2OC)C3=CC(=O)c4c(O)cc(cc4O3)OC6OC(CO)C(OC(=O)c5ccc(O)c(OC)c5)C(O)C6O	837.221	C41H41O19	-4.6	22.6593	MSn elucid / MS3 identity	synthesis	0	122391242	G(t8-O-4)tricin; Lan et al. (2016) Plant Physiol. 171, 810
anion	phenylacetyl dihydroxyindole-3-acetic acid-(dihydroxyindole-3-acetic acid) hexosyl hexoside	glycoside	O=C(O)Cc7cnc6cc(OC5C(COC1OC(CO)C(O)C(O)C1O)OC(Oc3cc4ncc(CC(=O)O)c4cc3OC(=O)Cc2ccccc2)C(O)C5O)c(O)cc67	837.234	C40H41O18N2	-2.85	21.4801	MSn elucid		0	0	see Supp. Text
anion	tricin-7-O-[(4-O-sinapoyl pentosyl)-(1->2)-hexuronide]	glycoside	COc1cc(cc(OC)c1O)C2=CC(=O)c3c(O)cc(cc3O2)OC6OC(C(=O)O)C(O)C(O)C6OC5OCC(OC(=O)/C=C/c4cc(OC)c(O)c(OC)c4)C(O)C5O	843.196	C39H39O21	-3.51	18.1262	MSn elucid / MS3 identity	Sigma-Aldrich	0	0	tricin
anion	4pr-O-hexosyl-G(t8-O-4)tricin-7-O-hexoside	flavonolignan	OC6C(O)C(O)C(CO)OC6Oc1cc(O)c2C(=O)C=C(Oc2c1)c5cc(OC)c(OC(CO)C(O)c4ccc(OC3OC(CO)C(O)C(O)C3O)c(OC)c4)c(OC)c5	849.244	C39H45O21	-2.45	14.1371	MSn elucid / MS3 identity	synthesis	0	11294177	G(t8-O-4)tricin; Lan et al. (2016) Plant Physiol. 171, 810
anion	dihydroxyindole-3-acetic acid (hydroxyphenylacetyl) (dihydroxyindole-3-acetic acid) hexosyl hexoside	glycoside	O=C(O)Cc7c[NH]c6cc(OC1C(O)C(O)C(OC1CO)OCC5OC(Oc2cc3[NH]cc(CC(=O)O)c3cc2O)C(O)C(O)C5OC(=O)Cc4ccc(O)cc4)c(O)cc67	853.226	C40H41O19N2	-5.55	16.7218	MSn elucid		0	0	see Supp. Text
anion	diferuloyl (tetraacetyl) hexosyl hexoside	phenylpropanoid	O=C(OC3OC(COC2OC(COC(C)=O)C(OC(=O)\C=C/c1ccc(O)c(OC)c1)C(OC(C)=O)C2O)C(OC(C)=O)C(O)C3OC(C)=O)/C=C/c4ccc(O)c(OC)c4	861.241	C40H45O21	-5.45	27.119	MSn elucid		0	0	ferulate confirmed by MS/MS
anion	G(t8-O-4)tricin-7-O-[sinapoyl-(->2)-glucoside] 2	glycoside	Oc1ccc(cc1OC)C(O)C(CO)Oc2c(OC)cc(cc2OC)C3=CC(=O)c4c(O)cc(cc4O3)OC6OC(CO)C(O)C(O)C6OC(=O)/C=C/c5cc(OC)c(O)c(OC)c5	893.246	C44H45O20	-6.01	23.2582	MSn elucid / MS3 identity	synthesis	0	0	G(t8-O-4)tricin; Lan et al. (2016) Plant Physiol. 171, 810
anion	G(t8-O-4)tricin-7-O-[sinapoyl-(->2)-glucoside]	glycoside	Oc1ccc(cc1OC)C(O)C(CO)Oc2c(OC)cc(cc2OC)C3=CC(=O)c4c(O)cc(cc4O3)OC6OC(CO)C(O)C(O)C6OC(=O)/C=C/c5cc(OC)c(O)c(OC)c5	893.246	C44H45O20	-5.86	22.6351	MSn elucid / MS3 identity	synthesis	0	0	G(t8-O-4)tricin; Lan et al. (2016) Plant Physiol. 171, 810
anion	G(8-O-4)-9-O-p-coumaroyl-S(8-O-4)tricin	oligolignol	Oc1ccc(cc1OC)C(O)C(CO)Oc2c(OC)cc(cc2OC)C(O)C(COC(=O)/C=C/c3ccc(O)cc3)Oc4c(OC)cc(cc4OC)C6=CC(=O)c5c(cc(O)cc5O)O6	897.259	C47H45O18	-2.68	28.3092	MSn elucid / MS3 identity	Sigma-Aldrich	0	0	tricin
anion	disinapoyl (vanilloyl) (hexosyl) hexoside	glycoside	O=C(OC4OC(COC1OC(CO)C(O)C(O)C1O)C(OC(=O)c2ccc(O)c(OC)c2)C(O)C4OC(=O)/C=C/c3cc(OC)c(O)c(OC)c3)/C=C/c5cc(OC)c(O)c(OC)c5	903.253	C42H47O22	-3.84	18.3719	MSn elucid		0	0	see Supp. Text
anion	dihydroxyindole-3-acetic acid (hydroxyphenylacetyl) (phenylacetyl) hexosyl hexosyl hexoside	glycoside	OC7C(O)C(O)C(CO)OC7OC6C(O)C(O)C(CO)OC6OCC5OC(Oc1cc2ncc(CC(=O)O)c2cc1O)C(OC(=O)Cc3ccccc3)C(O)C5OC(=O)Cc4ccc(O)cc4	944.278	C44H50O22N	-5.38	19.2136	MSn elucid		0	0	see Supp. Text
PubChem compound IDs are given in the table. The 'SSI PubChem' column gives the most likely alternative, structurally similar, isomer whenever the proposed characterized structure is not present in the PubChem database. Identity and similarity (Tanimoto similarity > 0.95; the PubChem compound ID is given for the most similar structure whenever multiple structurally similar isomers were retrieved)…

## Sheet: Supplemental Data Set 2
Supplemental Data Set 2. Candidate biotransformations derived from the FTpos raw data set.
m/z	Chemical Formula	Putative Conversions	Short	Organ [OOI(avOOI)]					Class
				EAR	LATECOB	LEAF	STEM	TASSEL
1.003	-	13C - 12C	13C	1 (2)	1 (2)	2 (3)	1 (2)	1 (1)	-
1.004	-	13C - 12C	13C	3 (4)	4 (6)	11 (33)	3 (3)	2 (3)	-
2.015	H2	Reduction	RED	128 (791)	33 (96)	50 (131)	88 (179)	165 (319)	1
2.016	H2	Reduction	RED	4 (12)	1 (3)	2 (3)	15 (48)	7 (15)	1
3.995	-	MO	MO1	145 (363)	92 (351)	16 (31)	53 (158)	26 (84)	3
12	C	12C addition	12C	17 (54)	34 (97)	22 (33)	21 (31)	28 (52)	1
14.016	CH2	Methylation	MET	31 (42)	70 (121)	70 (112)	22 (51)	17 (46)	1
15.995	O	Oxygenation	OXY	6 (8)	4 (5)	3 (4)	7 (11)	3 (4)	1
18.011	H2O	Hydration	HYD	45 (83)	24 (45)	10 (14)	17 (74)	47 (71)	1
21.982	-	replacing H+ by Na+	NA	12 (40)	20 (102)	325 (410)	10 (43)	142 (224)	-
27.995	CO	MO	MO2	25 (41)	28 (47)	6 (25)	25 (45)	20 (35)	3
30.01	CH2O	OXY + MET	MOX	7 (23)	9 (25)	64 (111)	6 (13)	9 (26)	1
30.011	CH2O	OXY + MET	MOX	4 (5)	5 (6)	5 (8)	3 (4)	4 (5)	1
31.99	O2	OXY + OXY	OXY2	21 (41)	44 (133)	20 (59)	60 (111)	55 (95)	1
42.01	C2H2O	Acetylation	ACE	303 (521)	145 (337)	241 (305)	211 (617)	37 (96)	1
42.011	C2H2O	Acetylation	ACE	42 (164)	30 (131)	12 (41)	85 (462)	13 (16)	1
43.99	CO2	Carboxylation	CAR	43 (161)	39 (120)	26 (91)	81 (116)	92 (112)	1
44.026	C2H4O	MET + MOX	MTMX	3 (5)	5 (7)	5 (9)	4 (5)	11 (17)	1
44.027	C2H4O	MET + MOX	MTMX	109 (203)	168 (235)	301 (423)	34 (110)	217 (279)	1
48.021	CH4O2	MOX + HYD	MXHD	23 (49)	45 (58)	35 (52)	18 (125)	54 (93)	1
55.006	C2HON	Unknown	UNK1	90 (1003)	1019 (2109)	1645 (2495)	1132 (2229)	6 (71)	-
56.026	C3H4O	MOX + ETY	MXETY	98 (315)	24 (60)	25 (36)	39 (67)	173 (218)	1
58.006	C2H2O2	OXY + ACE	OXYACE	23 (47)	66 (211)	126 (195)	23 (75)	58 (116)	1
58.042	C3H6O	Unknown	UNK2	65 (178)	11 (19)	14 (26)	82 (119)	186 (326)	-
60.021	C2H4O2	Cross ring cleavage	CRC60	5 (14)	9 (24)	9 (19)	5 (12)	13 (26)	-
62.037	C2H6O2	Unknown	UNK3	35 (109)	73 (98)	56 (89)	76 (97)	119 (213)	-
63.995	C4O	Unknown	UNK4	18 (71)	105 (620)	66 (135)	133 (312)	29 (43)	-
64.031	C5H4	Unknown	UNK5	101 (544)	55 (188)	152 (313)	32 (123)	236 (540)	-
72.021	C3H4O2	MOX + ACE	MXACE	10 (33)	8 (13)	8 (17)	9 (15)	6 (7)	1
74.037	C3H6O2	Glycerol coupling	GLY	16 (50)	11 (37)	9 (14)	21 (37)	57 (107)	1
76.016	C2H4O3	PEN - MOX - ETY	DIFF1	22 (44)	150 (192)	62 (113)	46 (51)	67 (103)	1
78.011	C5H2O	Unknown	UNK6	39 (122)	42 (182)	158 (265)	35 (230)	54 (71)	-
78.032	C2H6O3	Unknown	UNK7	38 (166)	165 (200)	87 (144)	66 (191)	100 (162)	-
80.011	CH4O4	Unknown	UNK8	83 (408)	117 (258)	249 (355)	25 (110)	170 (293)	-
82.042	C5H6O	MO	MO3	49 (126)	13 (259)	76 (106)	49 (104)	66 (142)	3
84.021	C4H4O2	Unknown	UNK9	45 (82)	49 (252)	74 (128)	50 (134)	38 (72)	-
84.094	C6H12	Unknown	UNK10	595 (1719)	33 (292)	381 (612)	1885 (3832)	1974 (8928)	-
86	C3H2O3	Unknown	UNK11	150 (292)	22 (133)	180 (257)	226 (1267)	435 (904)	-
86.001	C3H2O3	Unknown	UNK11	79 (279)	59 (184)	34 (84)	152 (498)	219 (437)	-
86.037	C4H6O2	Unknown	UNK12	48 (103)	81 (315)	29 (72)	38 (162)	25 (46)	-
88.016	C3H4O3	Glyceric acid coupling	GLC	19 (30)	15 (49)	26 (40)	20 (49)	18 (34)	1
88.053	C4H8O2	Unknown	UNK13	12 (36)	63 (141)	134 (266)	7 (16)	15 (65)	-
90.032	C3H6O3	Cross ring cleavage	CRC90	16 (41)	10 (48)	16 (32)	19 (48)	42 (76)	-
92.026	C6H4O	Phenol coupling	QUL	12 (87)	101 (485)	293 (339)	62 (346)	52 (92)	1
94.042	C6H6O	Unknown	UNK14	73 (157)	55 (96)	30 (57)	48 (118)	31 (61)	-
96.021	C5H4O2	DHBA - ETY	DIFF2	60 (317)	38 (276)	117 (190)	92 (209)	23 (43)	1
98.037	C5H6O2	Unknown	UNK15	26 (203)	80 (110)	36 (72)	73 (110)	100 (168)	-
99.98	C3O4	Unknown	UNk16	483 (1607)	21 (266)	250 (581)	680 (2433)	3103 (5719)	-
100.016	C4H4O3	Unknown	UNK17	84 (156)	54 (135)	157 (247)	101 (286)	37 (133)	-
100.053	C5H8O2	MO	MO4	61 (131)	12 (223)	153 (185)	311 (860)	67 (128)	3
102.032	C4H6O3	PEN - MOX	DIFF3	8 (17)	10 (129)	11 (14)	6 (10)	8 (17)	1
102.068	C5H10O2	Unknown	UNK18	248 (449)	18 (127)	62 (133)	190 (448)	191 (309)	-
104.011	C3H4O4	Unknown	UNK19	164 (370)	28 (114)	49 (73)	63 (149)	111 (166)	-
106.027	C3H6O4	PEN - ETY	DIFF4	201 (337)	17 (99)	137 (159)	35 (71)	125 (237)	1
106.042	C7H6O	Hydroxybenzylalcohol coupling	HBA	95 (184)	97 (203)	123 (195)	17 (54)	94 (158)	1
108.021	C6H4O2	Quinone	HQL	29 (45)	21 (65)	54 (78)	136 (173)	53 (115)	2
110.037	C6H6O2	Unknown	UNK20	38 (87)	34 (90)	23 (58)	86 (835)	9 (12)	-
114.032	C5H6O3	GLC + ETY	GLCETY	22 (40)	30 (81)	16 (37)	14 (18)	38 (105)	1
116.048	C5H8O3	PEN - OXY	DIFF5	41 (188)	48 (67)	42 (83)	117 (406)	60 (93)	1
118.027	C4H6O4	Unknown	UNK21	22 (39)	17 (53)	35 (45)	20 (53)	30 (78)	-
118.042	C8H6O	Phenylacetyl coupling	PHA	274 (2718)	256 (995)	309 (475)	193 (456)	19 (102)	1
118.063	C5H10O3	Unknown	UNK22	42 (100)	34 (59)	28 (57)	152 (516)	39 (121)	-
122.037	C7H6O2	Dihydroxybenzylalcohol coupling	DHBA	38 (78)	70 (85)	84 (131)	11 (31)	52 (70)	1
123.98	C5O4	Unknown	UNK23	121 (601)	36 (343)	446 (733)	176 (783)	2278 (8036)	-
124.016	C6H4O3	Unknown	UNK24	14 (29)	22 (36)	18 (41)	40 (262)	45 (197)	-
126.032	C6H6O3	DHBA - ETY + MOX	DIFF6	30 (92)	27 (54)	41 (56)	33 (124)	9 (22)	1
130.063	C6H10O3	HEX - OXY - OXY	DIFF7	112 (181)	56 (141)	22 (36)	143 (276)	85 (110)	1
132.021	C8H4O2	Unknown	UNK25	98 (755)	257 (383)	239 (294)	33 (266)	363 (446)	-
132.042	C5H8O4	Pentosylation	PEN	7 (21)	62 (83)	32 (68)	18 (64)	27 (64)	1
132.043	C5H8O4	Pentosylation	PEN	46 (66)	24 (65)	100 (107)	7 (15)	29 (65)	1
132.079	C6H12O3	Unknown	UNK26	6 (13)	13 (64)	23 (58)	8 (61)	90 (161)	-
134.022	C4H6O5	Unknown	UNK27	344 (407)	39 (248)	80 (101)	112 (202)	296 (426)	-
134.037	C8H6O2	PHA + OXY	PHOXY	270 (742)	63 (632)	235 (262)	118 (544)	10 (19)	1
134.058	C5H10O4	Unknown	UNK28	77 (230)	84 (107)	18 (49)	19 (89)	21 (49)	-
136.016	C7H4O3	dihydroxybenzoic acid coupling	DHB	32 (65)	61 (116)	25 (68)	67 (174)	37 (85)	1
138.032	C7H6O3	Unknown	UNK29	20 (36)	13 (94)	67 (146)	36 (223)	33 (64)	-
140.011	C6H4O4	Unknown	UNK30	99 (326)	26 (157)	85 (191)	327 (1037)	216 (413)	-
142.027	C6H6O4	Unknown	UNK31	221 (547)	82 (158)	45 (154)	173 (452)	130 (266)	-
144.042	C6H8O4	Hydroxyadipic acid coupling	HADI	27 (50)	52 (84)	43 (78)	12 (40)	25 (37)	1
144.043	C6H8O4	Hydroxyadipic acid coupling	HADI	20 (66)	31 (64)	32 (46)	51 (107)	23 (51)	1
146.058	C6H10O4	Deoxyhexosylation	RHA	8 (18)	7 (17)	6 (9)	28 (82)	7 (10)	1
146.059	C6H10O4	Deoxyhexosylation	RHA	445 (1335)	257 (455)	404 (523)	554 (1065)	30 (87)	1
147.053	C5H9O4N	Unknown	UNK32	33 (599)	2348 (2817)	1606 (4154)	277 (1202)	915 (1982)	-
148.037	C5H8O5	Unknown	UNK33	43 (70)	25 (117)	197 (319)	19 (84)	70 (152)	-
150.032	C8H6O3	Vanillic acid coupling	VAN	56 (183)	68 (161)	89 (137)	10 (36)	51 (96)	1
150.053	C5H10O5	MO	MO5	24 (116)	57 (201)	40 (89)	30 (58)	106 (159)	3
154.027	C7H6O4	3-dehydroshikimic acid coupling	SHI	30 (152)	31 (38)	23 (59)	106 (238)	23 (60)	1
162.053	C6H10O5	Hexosylation	HEX	1 (2)	1 (2)	1 (1)	1 (1)	2 (3)	1
170.022	C7H6O5	Unknown	UNK34	239 (542)	35 (217)	217 (265)	81 (184)	128 (309)	-
174.053	C7H10O5	Quinic acid coupling	QUI	62 (257)	27 (97)	32 (48)	74 (173)	21 (48)	1
176.032	C6H8O6	Unknown	UNK35	86 (142)	32 (101)	39 (81)	77 (195)	132 (332)	-
176.048	C10H8O3	Ferulic acid coupling	FA	21 (229)	98 (249)	156 (300)	48 (111)	107 (411)	1
176.069	C7H12O5	Unknown	UNK36	56 (127)	102 (1134)	44 (91)	143 (155)	55 (92)	-
178.048	C6H10O6	HEX + OXY	HXOXY	8 (14)	6 (13)	8 (11)	16 (47)	11 (15)	1
178.063	C10H10O3	Condensed guaiacyl coupling	GUN8	127 (383)	88 (748)	143 (466)	7 (49)	160 (956)	1
180.043	C9H8O4	Syringic acid coupling	SYR	234 (1042)	91 (586)	50 (219)	11 (715)	146 (273)	1
180.064	C6H12O6	Unknown	UNK37	31 (37)	14 (21)	10 (16)	9 (39)	13 (36)	-
184.035	C6H9O5Na	HEX + NA	HXNA	27 (84)	83 (125)	212 (325)	28 (151)	198 (679)	-
188.069	C8H12O5	Unknown	UNK38	352 (1404)	88 (593)	64 (141)	570 (988)	22 (64)	-
189.043	C10H7O3N	Dihydroxyindole-acetic acid coupling	DHIAA	1163 (3101)	1267 (5845)	3813 (8175)	1481 (4757)	24 (80)	1
190.048	C7H10O6	Unknown	UNK39	25 (83)	38 (60)	20 (50)	24 (139)	12 (22)	-
192.027	C6H8O7	Unknown	UNK40	29 (132)	23 (71)	109 (221)	44 (277)	183 (541)	-
192.064	C7H12O6	HEX + MOX	HXMX	5 (8)	16 (47)	7 (8)	8 (35)	12 (43)	1
192.079	C11H12O3	Unknown	UNK41	127 (260)	25 (57)	123 (182)	27 (52)	129 (1146)	-
194.058	C10H10O4	FA + HYD	FHD	78 (588)	75 (261)	76 (268)	33 (82)	243 (622)	1
196.074	C10H12O4	Non-condensed guaiacyl coupling	GUN4	78 (291)	29 (257)	51 (104)	12 (134)	8 (123)	1
197.09	C6H15O6N	Unknown	UNK42	100 (130)	12 (63)	75 (99)	414 (684)	120 (355)	-
198.053	C9H10O5	Unknown	UNK43	40 (151)	19 (63)	87 (119)	31 (1030)	63 (113)	-
200.069	C9H12O5	Unknown	UNK44	190 (888)	128 (404)	60 (101)	99 (741)	25 (132)	-
201.064	C8H11O5N	Unknown	UNK45	159 (1603)	386 (2926)	654 (1260)	3026 (6174)	11 (56)	-
202.046	C6H11O6Na	Unknown	UNK46	20 (48)	29 (116)	89 (154)	47 (84)	86 (278)	-
204.063	C8H12O6	HEX + ACE	HXACE	415 (1011)	125 (426)	396 (453)	262 (1298)	31 (148)	1
204.064	C8H12O6	HEX + ACE	HXACE	76 (247)	61 (845)	61 (96)	210 (1699)	34 (77)	1
206.043	C7H10O7	Unknown	UNK47	67 (584)	105 (195)	29 (62)	38 (148)	59 (152)	-
206.058	C11H10O4	Sinapic acid coupling	SIN	41 (215)	23 (174)	25 (59)	44 (153)	105 (213)	1
206.079	C8H14O6	Unknown	UNK48	83 (570)	107 (535)	47 (71)	196 (419)	214 (493)	-
207.054	C11H8ON2Na	Unknown	UNK49	2714 (10464)	907 (8744)	3324 (7726)	1813 (7054)	25 (297)	-
208.059	C7H12O7	Unknown	UNK50	10 (20)	41 (190)	24 (41)	22 (122)	81 (143)	-
208.074	C11H12O4	Condensed syringyl coupling	SUN8	19 (45)	6 (21)	13 (49)	14 (20)	27 (160)	1
210.017	C9H6O6	Unknown	UNK51	320 (1726)	157 (343)	33 (144)	151 (298)	416 (996)	-
210.053	C10H10O5	SYR + MOX	SRMX	31 (82)	29 (139)	24 (35)	25 (48)	28 (57)	1
210.089	C11H14O4	MO	MO6	253 (373)	47 (288)	182 (218)	36 (321)	175 (1242)	3
212.069	C10H12O5	MO	MO7	92 (244)	11 (170)	84 (173)	42 (69)	32 (51)	3
214.048	C9H10O6	Unknown	UNK52	66 (149)	37 (89)	156 (214)	126 (147)	42 (141)	-
215.08	C9H13O5N	Unknown	UNK53	148 (2567)	240 (468)	417 (1298)	1289 (3431)	24 (31)	-
216.064	C9H12O6	Unknown	UNK54	52 (505)	72 (215)	27 (43)	185 (1783)	38 (97)	-
218.019	C9H7O5Na	Unknown	UNK55	28 (351)	695 (1704)	472 (2403)	19 (770)	1019 (4174)	-
220.056	C6H13O7Na	Unknown	UNK56	147 (428)	27 (189)	210 (336)	221 (1378)	503 (1187)	-
220.074	C12H12O4	Unknown	UNK57	130 (206)	137 (648)	78 (165)	22 (35)	47 (126)	-
221.058	C13H10O2Na	Unknown	UNK58	32 (244)	354 (415)	205 (558)	138 (497)	56 (212)	-
222.053	C11H10O5	HQL + RHA - MOX - RED	DIFF8	91 (137)	20 (211)	39 (49)	144 (1096)	36 (106)	2
222.074	C8H14O7	Unknown	UNK59	17 (85)	128 (192)	59 (85)	154 (184)	63 (162)	-
222.09	C12H14O4	Unknown	UNK60	122 (374)	108 (334)	151 (304)	476 (705)	27 (185)	-
224.054	C7H12O8	Unknown	UNK61	23 (242)	180 (682)	86 (145)	478 (1184)	591 (939)	-
224.069	C11H12O5	HQL + RHA - MOX	DIFF9	13 (99)	8 (68)	16 (36)	15 (56)	18 (25)	2
224.105	C12H16O4	Unknown	UNK62	16 (111)	26 (170)	48 (116)	197 (398)	68 (650)	-
225.064	C10H11O5N	Unknown	UNK63	107 (261)	308 (1317)	631 (1435)	132 (4975)	16 (315)	-
226.048	C10H10O6	Unknown	UNK64	21 (54)	71 (155)	27 (54)	16 (62)	19 (55)	-
226.084	C11H14O5	Non-condensed syringyl coupling	SUN4	50 (121)	10 (74)	31 (77)	6 (173)	150 (240)	1
226.085	C11H14O5	Non-condensed syringyl coupling	SUN4	54 (1052)	51 (79)	19 (51)	56 (408)	32 (71)	1
230.043	C9H10O7	Unknown	UNK65	83 (1089)	30 (224)	132 (159)	218 (681)	249 (542)	-
231.075	C9H13O6N	Unknown	UNK66	58 (303)	639 (1360)	576 (828)	510 (1086)	43 (176)	-
232.059	C9H12O7	Unknown	UNK67	47 (427)	154 (238)	27 (73)	190 (1271)	53 (114)	-
234.053	C12H10O5	Unknown	UNK68	37 (165)	63 (176)	317 (418)	133 (312)	65 (118)	-
235.11	C15H16ONa	Unknown	UNK69	93 (179)	430 (2796)	907 (1923)	35 (1330)	3106 (8348)	-
236.069	C12H12O5	SIN + MOX	SNMX	134 (446)	19 (156)	56 (118)	20 (119)	9 (44)	1
236.09	C9H16O7	Unknown	UNK70	122 (557)	42 (127)	21 (70)	191 (346)	163 (301)	-
236.105	C13H16O4	Unknown	UNK71	37 (178)	160 (432)	277 (424)	31 (108)	487 (1948)	-
237.053	C13H10O3Na	Unknown	UNK72	28 (724)	953 (1308)	342 (717)	839 (1596)	88 (230)	-
238.048	C11H10O6	HQL + RHA - MET - RED	DIFF10	25 (60)	32 (97)	17 (66)	18 (102)	47 (186)	2
238.084	C12H14O5	GUN4 + ACE	GN4ACE	15 (99)	58 (357)	126 (197)	57 (128)	141 (200)	1
238.085	C12H14O5	GUN4 + ACE	GN4ACE	59 (547)	48 (244)	12 (34)	13 (54)	12 (33)	1
240.027	C10H8O7	Unknown	UNK73	21 (160)	493 (824)	70 (204)	214 (364)	128 (578)	-
240.063	C11H12O6	HQL + HEX - MOX	DIFF11	11 (97)	217 (302)	93 (222)	43 (131)	453 (557)	2
240.064	C11H12O6	HQL + HEX - MOX	DIFF11	27 (91)	17 (93)	28 (59)	43 (421)	20 (35)	2
240.1	C12H16O5	Unknown	UNK74	26 (80)	14 (82)	55 (81)	13 (27)	51 (156)	-
242.079	C11H14O6	HQL + HEX - MOX + RED	DIFF12	52 (275)	33 (94)	69 (156)	25 (198)	63 (130)	2
242.08	C11H14O6	HQL + HEX - MOX + RED	DIFF12	57 (1257)	30 (936)	115 (188)	63 (399)	96 (177)	2
242.152	C13H22O4	Unknown	UNK75	190 (2448)	25 (1582)	623 (958)	1122 (6766)	7855 (16867)	-
246.038	C9H10O8	Unknown	UNK76	732 (4011)	90 (184)	44 (82)	98 (190)	451 (897)	-
248.053	C9H12O8	Unknown	UNK77	173 (1680)	62 (150)	76 (173)	23 (179)	212 (270)	-
248.054	C9H12O8	Unknown	UNK77	143 (552)	27 (92)	22 (68)	80 (309)	294 (622)	-
248.066	C13H12O5	Unknown	UNK78	1636 (2201)	583 (948)	2277 (3216)	18 (161)	728 (1912)	-
248.069	C10H16O7	Unknown	UNK79	157 (747)	42 (74)	14 (82)	27 (168)	4 (45)	-
248.09	C10H16O7	Unknown	UNK80	36 (103)	52 (179)	4 (20)	60 (144)	45 (106)	-
249.049	C8H11O8N	Unknown	UNK81	26 (428)	305 (1524)	317 (506)	334 (1676)	387 (778)	-
249.053	C14H10O3Na	Unknown	UNK82	510 (2848)	178 (415)	191 (686)	439 (936)	28 (53)	-
Mass difference frequencies, displayed in Manhattan plots, were computed for all genotypes and all organs. Mass differences (represented by rows) are given whenever their frequencies surpassed the local frequency threshold (the frequency threshold varied dependent on the considered mass difference; see Morreel et al., 2014) in an organ for at least one of the four genotypes; in these organs, the …
